# Supplementary material for: Gene expression profile analysis to discover molecular signatures for early diagnosis and therapies of triple-negative breast cancer
Source: Front Mol Biosci. 2022 Dec 7;9:1049741. doi: 10.3389/fmolb.2022.1049741 (PMC9768339; doi:10.3389/fmolb.2022.1049741)
Supplement: Supplementary file 1 [file DataSheet7.XLSX]

## Sheet: Sheet1
Protein Name	Lysine Position	Combined RF Scores	Justification
EGFR
Chain A	K39	0.299	Non Succinylation
Chain A	K42	0.485	Succinylation
Chain A	K103	0.483	Succinylation
Chain A	K142	0.443	Succinylation
Chain A	K147	0.364	Non Succinylation
Chain A	K149	0.427	Succinylation
Chain A	K169	0.401	Non Succinylation
Chain A	K183	0.397	Non Succinylation
Chain A	K199	0.314	Non Succinylation
Chain A	K207	0.331	Non Succinylation
Chain B	K13	0.24	Non Succinylation
Chain B	K45	0.272	Non Succinylation
Chain B	K65	0.422	Succinylation
Chain B	K118	0.22	Non Succinylation
Chain B	K146	0.279	Non Succinylation
Chain B	K211	0.294	Non Succinylation
Chain B	K212	0.233	Non Succinylation
AURKB
Chain A	K4	0.257	Non Succinylation
Chain A	K33	0.382	Non Succinylation
Chain A	K35	0.37	Non Succinylation
Chain A	K45	0.36	Non Succinylation
Chain A	K46	0.292	Non Succinylation
Chain A	K54	0.365	Non Succinylation
Chain A	K58	0.397	Non Succinylation
Chain A	K63	0.392	Non Succinylation
Chain A	K106	0.429	Succinylation
Chain A	K142	0.353	Non Succinylation
Chain A	K143	0.253	Non Succinylation
Chain A	K150	0.412	Non Succinylation
Chain A	K159	0.411	Non Succinylation
Chain A	K163	0.285	Non Succinylation
Chain A	K179	0.205	Non Succinylation
Chain A	K201	0.323	Non Succinylation
Chain A	K235	0.379	Non Succinylation
Chain A	K239	0.435	Succinylation
Chain A	K254	0.277	Non Succinylation
Chain B[auth D]	K8	0.311	Non Succinylation
Chain B[auth D]	K50	0.455	Succinylation
Chain B[auth D]	K51	0.319	Non Succinylation
Chain B[auth D]	K53	0.332	Non Succinylation
Chain B[auth D]	K58	0.371	Non Succinylation
BIRC5
Chains A, B	K15	0.46	Succinylation
Chains A, B	K23	0.432	Succinylation
Chains A, B	K62	0.325	Non Succinylation
Chains A, B	K78	0.301	Non Succinylation
Chains A, B	K79	0.185	Non Succinylation
Chains A, B	K90	0.398	Non Succinylation
Chains A, B	K91	0.214	Non Succinylation
Chains A, B	K103	0.421	Succinylation
Chains A, B	K110	0.357	Non Succinylation
Chains A, B	K112	0.297	Non Succinylation
Chains A, B	K115	0.336	Non Succinylation
TOP2A
Chains A, B	K324	0.363	Non Succinylation
Chains A, B	K329	0.343	Non Succinylation
Chains A, B	K350	0.316	Non Succinylation
Chains A, B	K357	0.484	Succinylation
Chains A, B	K369	0.256	Non Succinylation
Chains A, B	K372	0.23	Non Succinylation
Chains A, B	K388	0.304	Non Succinylation
Chains A, B	K390	0.284	Non Succinylation
Chains A, B	K397	0.341	Non Succinylation
Chains A, B	K398	0.197	Non Succinylation
