# Supplementary material for: Gene expression profile analysis to discover molecular signatures for early diagnosis and therapies of triple-negative breast cancer
Source: Front Mol Biosci. 2022 Dec 7;9:1049741. doi: 10.3389/fmolb.2022.1049741 (PMC9768339; doi:10.3389/fmolb.2022.1049741)
Supplement: Supplementary file 2 [file DataSheet4.XLSX]

## Sheet: string_interactions_Cytoscape_N
name	Degree	AverageShortestPathLength	BetweennessCentrality	ClosenessCentrality	ClusteringCoefficient		Eccentricity	GENEID	GENESYMBOL	IsSingleNode	LINK	MIRID		NeighborhoodConnectivity	NODELABEL	NumberOfDirectedEdges	NumberOfUndirectedEdges	ORIG_TYPE	PartnerOfMultiEdgedNodePairs	Radiality	selected	SelfLoops	shared name	Stress	TopologicalCoefficient	TYPE
BIRC5	31	1.5	0.176806	0.666667	0.567742		3			FALSE				20.8065		0	31		0	0.983871	FALSE	0	BIRC5	3226	0.392575
TOP2A	28	1.60714	0.0990286	0.622222	0.664021		3			FALSE				21.5		0	28		0	0.980415	FALSE	0	TOP2A	2106	0.43
EGFR	25	1.55357	0.1564	0.643678	0.39		2			FALSE				13.28		0	25		0	0.982143	FALSE	0	EGFR	2200	0.240727
AURKB	25	1.73214	0.0346597	0.57732	0.8		3			FALSE				22.32		0	25		0	0.976382	FALSE	0	AURKB	1024	0.485217
ACTB	24	1.60714	0.108748	0.622222	0.416667		3			FALSE				15.2917		0	24		0	0.980415	FALSE	0	ACTB	2368	0.283179
BUB1B	24	1.80357	0.0169209	0.554455	0.858696		4			FALSE				22.375		0	24		0	0.974078	FALSE	0	BUB1B	504	0.497222
NDC80	24	1.83929	0.0240586	0.543689	0.851449		4			FALSE				22.625		0	24		0	0.972926	FALSE	0	NDC80	668	0.526163
NCAPG	23	1.96429	0.0128815	0.509091	0.913043		4			FALSE				22.5217		0	23		0	0.968894	FALSE	0	NCAPG	134	0.624396
ASPM	23	1.82143	0.0136684	0.54902	0.924901		4			FALSE				23.1304		0	23		0	0.973502	FALSE	0	ASPM	462	0.51401
ANLN	23	1.875	0.0204803	0.533333	0.913043		4			FALSE				22.6957		0	23		0	0.971774	FALSE	0	ANLN	336	0.552492
PTEN	22	1.60714	0.0814717	0.622222	0.497835		2			FALSE				15.9091		0	22		0	0.980415	FALSE	0	PTEN	2010	0.284091
RAD51AP1	22	2.03571	0	0.491228	1		4			FALSE				23.1364		0	22		0	0.96659	FALSE	0	RAD51AP1	0	0.661039
DLGAP5	22	2.03571	0	0.491228	1		4			FALSE				23.1364		0	22		0	0.96659	FALSE	0	DLGAP5	0	0.661039
KIF23	22	2.03571	0	0.491228	1		4			FALSE				23.1364		0	22		0	0.96659	FALSE	0	KIF23	0	0.661039
DEPDC1B	22	2.03571	0	0.491228	1		4			FALSE				23.1364		0	22		0	0.96659	FALSE	0	DEPDC1B	0	0.661039
MCM10	22	2.03571	0	0.491228	1		4			FALSE				23.1364		0	22		0	0.96659	FALSE	0	MCM10	0	0.661039
CDCA2	22	2.03571	0	0.491228	1		4			FALSE				23.1364		0	22		0	0.96659	FALSE	0	CDCA2	0	0.661039
PTTG1	22	2.03571	0	0.491228	1		4			FALSE				23.1364		0	22		0	0.96659	FALSE	0	PTTG1	0	0.661039
NUF2	22	2.03571	0	0.491228	1		4			FALSE				23.1364		0	22		0	0.96659	FALSE	0	NUF2	0	0.661039
TTK	22	2.03571	0	0.491228	1		4			FALSE				23.1364		0	22		0	0.96659	FALSE	0	TTK	0	0.661039
MELK	22	2.03571	0	0.491228	1		4			FALSE				23.1364		0	22		0	0.96659	FALSE	0	MELK	0	0.661039
TPX2	22	2.03571	0	0.491228	1		4			FALSE				23.1364		0	22		0	0.96659	FALSE	0	TPX2	0	0.661039
PRC1	22	2.03571	0	0.491228	1		4			FALSE				23.1364		0	22		0	0.96659	FALSE	0	PRC1	0	0.661039
KIF14	22	2.03571	0	0.491228	1		4			FALSE				23.1364		0	22		0	0.96659	FALSE	0	KIF14	0	0.661039
CEP55	22	2.03571	0	0.491228	1		4			FALSE				23.1364		0	22		0	0.96659	FALSE	0	CEP55	0	0.661039
BUB1	22	2.03571	0	0.491228	1		4			FALSE				23.1364		0	22		0	0.96659	FALSE	0	BUB1	0	0.661039
ESR1	21	1.66071	0.0843364	0.602151	0.466667		3			FALSE				15.5714		0	21		0	0.978687	FALSE	0	ESR1	1666	0.292902
STAT3	19	1.69643	0.0607122	0.589474	0.549708		3			FALSE				14.8947		0	19		0	0.977535	FALSE	0	STAT3	792	0.28004
FN1	16	2.01786	0.0208259	0.495575	0.616667		3			FALSE				14.5625		0	16		0	0.967166	FALSE	0	FN1	852	0.373397
PGR	15	1.78571	0.0193961	0.56	0.6		3			FALSE				17.2		0	15		0	0.974654	FALSE	0	PGR	644	0.324528
NOTCH1	15	2	0.0141636	0.5	0.742857		3			FALSE				15.8		0	15		0	0.967742	FALSE	0	NOTCH1	226	0.385366
NTRK2	14	2.07143	0.0195013	0.482759	0.571429		3			FALSE				14.0714		0	14		0	0.965438	FALSE	0	NTRK2	698	0.370301
IGF1	14	2.08929	0.0107567	0.478632	0.758242		3			FALSE				16.1429		0	14		0	0.964862	FALSE	0	IGF1	638	0.436293
ERBB4	14	2.07143	0.0121168	0.482759	0.659341		3			FALSE				15.2857		0	14		0	0.965438	FALSE	0	ERBB4	148	0.402256
FYN	14	1.82143	0.023248	0.54902	0.593407		3			FALSE				15.6429		0	14		0	0.973502	FALSE	0	FYN	474	0.305322
ITGB1	13	1.80357	0.0222338	0.554455	0.692308		3			FALSE				17.6154		0	13		0	0.974078	FALSE	0	ITGB1	388	0.330914
PTPN11	13	2.08929	0.00753823	0.478632	0.717949		3			FALSE				16		0	13		0	0.964862	FALSE	0	PTPN11	146	0.421053
FOS	12	1.82143	0.00410419	0.54902	0.818182		3			FALSE				19.1667		0	12		0	0.973502	FALSE	0	FOS	256	0.354938
ABCG2	10	1.85714	0.00853503	0.538462	0.777778		3			FALSE				19.3		0	10		0	0.97235	FALSE	0	ABCG2	228	0.362264
HSPA8	10	1.875	0.014677	0.533333	0.533333		3			FALSE				16.5		0	10		0	0.971774	FALSE	0	HSPA8	264	0.311321
UCHL1	6	2.30357	0.00316808	0.434109	0.666667		3			FALSE				16.5		0	6		0	0.957949	FALSE	0	UCHL1	60	0.5
ITPR1	6	2.30357	0	0.434109	1		3			FALSE				18.6667		0	6		0	0.957949	FALSE	0	ITPR1	0	0.565657
RANBP2	6	2.125	0.00167904	0.470588	0.533333		4			FALSE				22.8333		0	6		0	0.96371	FALSE	0	RANBP2	24	0.507407
TP63	5	2.41071	0.0707792	0.414815	0.3		3			FALSE				12.8		0	5		0	0.954493	FALSE	0	TP63	914	0.476923
TFF1	4	2.42857	0.0015854	0.411765	0.666667		3			FALSE				16		0	4		0	0.953917	FALSE	0	TFF1	22	0.571429
GFRA1	4	2.60714	0.00042339	0.383562	0.333333		4			FALSE				11.5		0	4		0	0.948157	FALSE	0	GFRA1	8	0.592105
IL33	3	2.5	0	0.4	1		4			FALSE				19.6667		0	3		0	0.951613	FALSE	0	IL33	0	0.728395
STC2	3	2.23214	0.00178372	0.448	0.666667		4			FALSE				18.6667		0	3		0	0.960253	FALSE	0	STC2	44	0.444444
GRAP2	3	2.48214	0	0.402878	1		3			FALSE				17.6667		0	3		0	0.952189	FALSE	0	GRAP2	0	0.679487
LRP2	3	2.875	6.49351e-05	0.347826	0.666667		4			FALSE				14.6667		0	3		0	0.939516	FALSE	0	LRP2	2	0.698413
RPL4	2	2.53571	0	0.394366	1		4			FALSE				17		0	2		0	0.950461	FALSE	0	RPL4	0	0.653846
LIN7A	2	2.51786	0	0.397163	1		3			FALSE				19.5		0	2		0	0.951037	FALSE	0	LIN7A	0	0.78
APOD	1	3.39286	0	0.294737	0		4			FALSE				5		0	1		0	0.922811	FALSE	0	APOD	0	0
PTPRK	1	2.53571	0	0.394366	0		3			FALSE				25		0	1		0	0.950461	FALSE	0	PTPRK	0	0
RERG	1	2.64286	0	0.378378	0		4			FALSE				21		0	1		0	0.947005	FALSE	0	RERG	0	0
IL20RA	1	2.67857	0	0.373333	0		4			FALSE				19		0	1		0	0.945853	FALSE	0	IL20RA	0	0
TPRG1	1	3.39286	0	0.294737	0		4			FALSE				5		0	1		0	0.922811	FALSE	0	TPRG1	0	0
