# Supplementary material for: Gene expression profile analysis to discover molecular signatures for early diagnosis and therapies of triple-negative breast cancer
Source: Front Mol Biosci. 2022 Dec 7;9:1049741. doi: 10.3389/fmolb.2022.1049741 (PMC9768339; doi:10.3389/fmolb.2022.1049741)
Supplement: Supplementary file 3 [file DataSheet6.XLSX]

## Sheet: Sheet1
ID	Position	Residue	PTMscores	Cutoff=0.5
EGFR
>3GKW_1|Chain A|175 light chain|Homo sapiens (9606)
3GKW_1|Chain	5	T	Phosphothreonine:0.136	None
3GKW_1|Chain	7	S	Phosphoserine:0.527	Phosphoserine:0.527
3GKW_1|Chain	9	S	Phosphoserine:0.122	None
3GKW_1|Chain	10	S	Phosphoserine:0.107	None
3GKW_1|Chain	12	S	Phosphoserine:0.149	None
3GKW_1|Chain	14	S	Phosphoserine:0.268	None
3GKW_1|Chain	18	T	Phosphothreonine:0.063	None
3GKW_1|Chain	20	S	Phosphoserine:0.053	None
3GKW_1|Chain	22	T	Phosphothreonine:0.052	None
3GKW_1|Chain	26	S	Phosphoserine:0.108	None
3GKW_1|Chain	31	S	Phosphoserine:0.072	None
3GKW_1|Chain	43	S	Phosphoserine:0.154	None
3GKW_1|Chain	49	Y	Phosphotyrosine:0.179	None
3GKW_1|Chain	52	T	Phosphothreonine:0.161	None
3GKW_1|Chain	55	S	Phosphoserine:0.429	None
3GKW_1|Chain	60	S	Phosphoserine:0.293	None
3GKW_1|Chain	63	S	Phosphoserine:0.531	Phosphoserine:0.531
3GKW_1|Chain	65	S	Phosphoserine:0.545	Phosphoserine:0.545
3GKW_1|Chain	67	S	Phosphoserine:0.493	None
3GKW_1|Chain	71	Y	Phosphotyrosine:0.342	None
3GKW_1|Chain	72	S	Phosphoserine:0.172	None
3GKW_1|Chain	74	T	Phosphothreonine:0.089	None
3GKW_1|Chain	76	S	Phosphoserine:0.131	None
3GKW_1|Chain	77	S	Phosphoserine:0.146	None
3GKW_1|Chain	80	S	Phosphoserine:0.059	None
3GKW_1|Chain	86	Y	Phosphotyrosine:0.048	None
3GKW_1|Chain	87	Y	Phosphotyrosine:0.039	None
3GKW_1|Chain	91	Y	Phosphotyrosine:0.032	None
3GKW_1|Chain	97	T	Phosphothreonine:0.052	None
3GKW_1|Chain	102	T	Phosphothreonine:0.058	None
3GKW_1|Chain	114	T	Phosphothreonine:0.133	None
3GKW_1|Chain	116	S	Phosphoserine:0.107	None
3GKW_1|Chain	121	S	Phosphoserine:0.054	None
3GKW_1|Chain	122	S	Phosphoserine:0.053	None
3GKW_1|Chain	126	T	Phosphothreonine:0.053	None
3GKW_1|Chain	127	S	Phosphoserine:0.05	None
3GKW_1|Chain	131	S	Phosphoserine:0.06	None
3GKW_1|Chain	140	Y	Phosphotyrosine:0.03	None
3GKW_1|Chain	153	S	Phosphoserine:0.162	None
3GKW_1|Chain	162	S	Phosphoserine:0.508	Phosphoserine:0.508
3GKW_1|Chain	164	T	Phosphothreonine:0.541	Phosphothreonine:0.541
3GKW_1|Chain	168	S	Phosphoserine:0.517	Phosphoserine:0.517
3GKW_1|Chain	171	S	Phosphoserine:0.31	None
3GKW_1|Chain	172	T	Phosphothreonine:0.122	None
3GKW_1|Chain	173	Y	Phosphotyrosine:0.203	None
3GKW_1|Chain	174	S	Phosphoserine:0.286	None
3GKW_1|Chain	176	S	Phosphoserine:0.116	None
3GKW_1|Chain	177	S	Phosphoserine:0.164	None
3GKW_1|Chain	178	T	Phosphothreonine:0.098	None
3GKW_1|Chain	180	T	Phosphothreonine:0.135	None
3GKW_1|Chain	182	T	Phosphothreonine:0.086	None
3GKW_1|Chain	186	Y	Phosphotyrosine:0.112	None
3GKW_1|Chain	191	S	Phosphoserine:0.468	None
3GKW_1|Chain	192	Y	Phosphotyrosine:0.145	None
3GKW_1|Chain	193	T	Phosphothreonine:0.106	None
3GKW_1|Chain	197	T	Phosphothreonine:0.144	None
3GKW_1|Chain	200	T	Phosphothreonine:0.208	None
3GKW_1|Chain	201	S	Phosphoserine:0.455	None
3GKW_1|Chain	202	T	Phosphothreonine:0.286	None
3GKW_1|Chain	203	S	Phosphoserine:0.848	Phosphoserine:0.848
3GKW_1|Chain	208	S	Phosphoserine:0.343	None
>3GKW_1|Chain B|175 heavy chain|Homo sapiens (9606)
3GKW_1|Chain	7	S	Phosphoserine:0.468	None
3GKW_1|Chain	10	S	Phosphoserine:0.307	None
3GKW_1|Chain	15	S	Phosphoserine:0.074	None
3GKW_1|Chain	17	S	Phosphoserine:0.065	None
3GKW_1|Chain	19	S	Phosphoserine:0.058	None
3GKW_1|Chain	21	T	Phosphothreonine:0.056	None
3GKW_1|Chain	23	T	Phosphothreonine:0.047	None
3GKW_1|Chain	25	T	Phosphothreonine:0.041	None
3GKW_1|Chain	27	Y	Phosphotyrosine:0.022	None
3GKW_1|Chain	28	S	Phosphoserine:0.044	None
3GKW_1|Chain	30	T	Phosphothreonine:0.042	None
3GKW_1|Chain	31	S	Phosphoserine:0.057	None
3GKW_1|Chain	51	Y	Phosphotyrosine:0.055	None
3GKW_1|Chain	53	S	Phosphoserine:0.076	None
3GKW_1|Chain	54	Y	Phosphotyrosine:0.036	None
3GKW_1|Chain	55	S	Phosphoserine:0.087	None
3GKW_1|Chain	58	T	Phosphothreonine:0.09	None
3GKW_1|Chain	60	Y	Phosphotyrosine:0.081	None
3GKW_1|Chain	63	S	Phosphoserine:0.226	None
3GKW_1|Chain	66	S	Phosphoserine:0.341	None
3GKW_1|Chain	69	S	Phosphoserine:0.497	None
3GKW_1|Chain	71	T	Phosphothreonine:0.082	None
3GKW_1|Chain	74	T	Phosphothreonine:0.1	None
3GKW_1|Chain	75	S	Phosphoserine:0.237	None
3GKW_1|Chain	76	S	Phosphoserine:0.145	None
3GKW_1|Chain	85	S	Phosphoserine:0.063	None
3GKW_1|Chain	87	T	Phosphothreonine:0.103	None
3GKW_1|Chain	91	T	Phosphothreonine:0.062	None
3GKW_1|Chain	93	T	Phosphothreonine:0.505	Phosphothreonine:0.505
3GKW_1|Chain	94	Y	Phosphotyrosine:0.037	None
3GKW_1|Chain	95	Y	Phosphotyrosine:0.647	Phosphotyrosine:0.647
3GKW_1|Chain	98	T	Phosphothreonine:0.045	None
3GKW_1|Chain	105	Y	Phosphotyrosine:0.029	None
3GKW_1|Chain	110	T	Phosphothreonine:0.085	None
3GKW_1|Chain	113	T	Phosphothreonine:0.065	None
3GKW_1|Chain	115	S	Phosphoserine:0.114	None
3GKW_1|Chain	119	T	Phosphothreonine:0.08	None
3GKW_1|Chain	120	T	Phosphothreonine:0.314	None
3GKW_1|Chain	123	S	Phosphoserine:0.089	None
3GKW_1|Chain	125	Y	Phosphotyrosine:0.168	None
3GKW_1|Chain	134	T	Phosphothreonine:0.057	None
3GKW_1|Chain	135	T	Phosphothreonine:0.072	None
3GKW_1|Chain	137	S	Phosphoserine:0.068	None
3GKW_1|Chain	138	S	Phosphoserine:0.061	None
3GKW_1|Chain	140	T	Phosphothreonine:0.059	None
3GKW_1|Chain	148	Y	Phosphotyrosine:0.021	None
3GKW_1|Chain	152	S	Phosphoserine:0.054	None
3GKW_1|Chain	154	T	Phosphothreonine:0.065	None
3GKW_1|Chain	156	T	Phosphothreonine:0.06	None
3GKW_1|Chain	159	S	Phosphoserine:0.049	None
3GKW_1|Chain	161	S	Phosphoserine:0.066	None
3GKW_1|Chain	163	S	Phosphoserine:0.061	None
3GKW_1|Chain	164	S	Phosphoserine:0.115	None
3GKW_1|Chain	165	S	Phosphoserine:0.08	None
3GKW_1|Chain	168	T	Phosphothreonine:0.855	Phosphothreonine:0.855
3GKW_1|Chain	175	S	Phosphoserine:0.049	None
3GKW_1|Chain	178	Y	Phosphotyrosine:0.064	None
3GKW_1|Chain	179	T	Phosphothreonine:0.061	None
3GKW_1|Chain	181	S	Phosphoserine:0.068	None
3GKW_1|Chain	182	S	Phosphoserine:0.099	None
3GKW_1|Chain	183	S	Phosphoserine:0.072	None
3GKW_1|Chain	185	T	Phosphothreonine:0.07	None
3GKW_1|Chain	188	S	Phosphoserine:0.074	None
3GKW_1|Chain	189	S	Phosphoserine:0.06	None
3GKW_1|Chain	190	T	Phosphothreonine:0.062	None
3GKW_1|Chain	193	S	Phosphoserine:0.06	None
3GKW_1|Chain	195	T	Phosphothreonine:0.052	None
3GKW_1|Chain	197	T	Phosphothreonine:0.055	None
3GKW_1|Chain	199	S	Phosphoserine:0.066	None
3GKW_1|Chain	205	S	Phosphoserine:0.094	None
3GKW_1|Chain	206	S	Phosphoserine:0.13	None
3GKW_1|Chain	207	T	Phosphothreonine:0.087	None
3GKW_1|Chain	208	T	Phosphothreonine:0.109	None
AURKB
>4AF3_1|Chain A|AURORA KINASE B|HOMO SAPIENS (9606)
4AF3_1|Chain	1	S	Phosphoserine:0.225	None
4AF3_1|Chain	9	S	Phosphoserine:0.047	None
4AF3_1|Chain	10	S	Phosphoserine:0.685	Phosphoserine:0.685
4AF3_1|Chain	12	T	Phosphothreonine:0.86	Phosphothreonine:0.86
4AF3_1|Chain	17	T	Phosphothreonine:0.297	None
4AF3_1|Chain	21	T	Phosphothreonine:0.842	Phosphothreonine:0.842
4AF3_1|Chain	40	Y	Phosphotyrosine:0.222	None
4AF3_1|Chain	47	S	Phosphoserine:0.132	None
4AF3_1|Chain	59	S	Phosphoserine:0.099	None
4AF3_1|Chain	89	Y	Phosphotyrosine:0.037	None
4AF3_1|Chain	91	Y	Phosphotyrosine:0.031	None
4AF3_1|Chain	93	Y	Phosphotyrosine:0.038	None
4AF3_1|Chain	99	Y	Phosphotyrosine:0.116	None
4AF3_1|Chain	104	Y	Phosphotyrosine:0.1	None
4AF3_1|Chain	111	Y	Phosphotyrosine:0.23	None
4AF3_1|Chain	117	S	Phosphoserine:0.125	None
4AF3_1|Chain	119	T	Phosphothreonine:0.304	None
4AF3_1|Chain	125	T	Phosphothreonine:0.087	None
4AF3_1|Chain	127	T	Phosphothreonine:0.105	None
4AF3_1|Chain	138	Y	Phosphotyrosine:0.055	None
4AF3_1|Chain	170	S	Phosphoserine:0.598	Phosphoserine:0.598
4AF3_1|Chain	175	S	Phosphoserine:0.867	Phosphoserine:0.867
4AF3_1|Chain	180	T	Phosphothreonine:0.9	Phosphothreonine:0.9
4AF3_1|Chain	184	T	Phosphothreonine:0.387	None
4AF3_1|Chain	187	Y	Phosphotyrosine:0.412	None
4AF3_1|Chain	212	Y	Phosphotyrosine:0.031	None
4AF3_1|Chain	223	S	Phosphoserine:0.103	None
4AF3_1|Chain	225	S	Phosphoserine:0.196	None
4AF3_1|Chain	229	T	Phosphothreonine:0.119	None
4AF3_1|Chain	230	Y	Phosphotyrosine:0.091	None
4AF3_1|Chain	243	S	Phosphoserine:0.236	None
4AF3_1|Chain	246	T	Phosphothreonine:0.164	None
4AF3_1|Chain	253	S	Phosphoserine:0.121	None
4AF3_1|Chain	261	S	Phosphoserine:0.341	None
4AF3_1|Chain	270	S	Phosphoserine:0.148	None
4AF3_1|Chain	279	S	Phosphoserine:0.451	None
4AF3_1|Chain	286	S	Phosphoserine:0.356	None
4AF3_1|Chain	290	S	Phosphoserine:0.683	Phosphoserine:0.683
>4AF3_2|Chain B[auth D]|INNER CENTROMERE PROTEIN|HOMO SAPIENS (9606)
4AF3_2|Chain	1	S	Phosphoserine:0.68	Phosphoserine:0.68
4AF3_2|Chain	12	T	Phosphothreonine:0.14	None
4AF3_2|Chain	17	T	Phosphothreonine:0.244	None
4AF3_2|Chain	20	S	Phosphoserine:0.114	None
4AF3_2|Chain	27	Y	Phosphotyrosine:0.025	None
4AF3_2|Chain	28	Y	Phosphotyrosine:0.034	None
4AF3_2|Chain	39	T	Phosphothreonine:0.06	None
4AF3_2|Chain	52	S	Phosphoserine:0.096	None
4AF3_2|Chain	56	Y	Phosphotyrosine:0.223	None
4AF3_2|Chain	60	T	Phosphothreonine:0.657	Phosphothreonine:0.657
4AF3_2|Chain	61	S	Phosphoserine:0.807	Phosphoserine:0.807
4AF3_2|Chain	62	S	Phosphoserine:0.865	Phosphoserine:0.865
4AF3_2|Chain	67	S	Phosphoserine:0.893	Phosphoserine:0.893
BIRC5
>1XOX_1|Chains A, B|Apoptosis inhibitor survivin|Homo sapiens (9606)
1XOX_1|Chains	5	T	Phosphothreonine:0.184	None
1XOX_1|Chains	20	S	Phosphoserine:0.608	Phosphoserine:0.608
1XOX_1|Chains	21	T	Phosphothreonine:0.29	None
1XOX_1|Chains	34	T	Phosphothreonine:0.812	Phosphothreonine:0.812
1XOX_1|Chains	48	T	Phosphothreonine:0.571	Phosphothreonine:0.571
1XOX_1|Chains	81	S	Phosphoserine:0.559	Phosphoserine:0.559
1XOX_1|Chains	82	S	Phosphoserine:0.456	None
1XOX_1|Chains	88	S	Phosphoserine:0.14	None
1XOX_1|Chains	97	T	Phosphothreonine:0.125	None
1XOX_1|Chains	117	T	Phosphothreonine:0.405	None
TOP2A
>1ZXM_1|Chains A, B|DNA topoisomerase II, alpha isozyme|Homo sapiens (9606)
1ZXM_1|Chains	1	S	Phosphoserine:0.667	Phosphoserine:0.667
1ZXM_1|Chains	6	Y	Phosphotyrosine:0.118	None
1ZXM_1|Chains	10	T	Phosphothreonine:0.171	None
1ZXM_1|Chains	21	T	Phosphothreonine:0.122	None
1ZXM_1|Chains	22	Y	Phosphotyrosine:0.057	None
1ZXM_1|Chains	25	S	Phosphoserine:0.092	None
1ZXM_1|Chains	30	T	Phosphothreonine:0.054	None
1ZXM_1|Chains	36	Y	Phosphotyrosine:0.037	None
1ZXM_1|Chains	44	Y	Phosphotyrosine:0.114	None
1ZXM_1|Chains	48	T	Phosphothreonine:0.08	None
1ZXM_1|Chains	54	Y	Phosphotyrosine:0.067	None
1ZXM_1|Chains	75	S	Phosphoserine:0.105	None
1ZXM_1|Chains	80	T	Phosphothreonine:0.063	None
1ZXM_1|Chains	89	S	Phosphoserine:0.081	None
1ZXM_1|Chains	108	Y	Phosphotyrosine:0.07	None
1ZXM_1|Chains	119	T	Phosphothreonine:0.106	None
1ZXM_1|Chains	120	S	Phosphoserine:0.199	None
1ZXM_1|Chains	121	S	Phosphoserine:0.282	None
1ZXM_1|Chains	123	Y	Phosphotyrosine:0.088	None
1ZXM_1|Chains	131	T	Phosphothreonine:0.141	None
1ZXM_1|Chains	137	Y	Phosphotyrosine:0.048	None
1ZXM_1|Chains	146	S	Phosphoserine:0.08	None
1ZXM_1|Chains	147	T	Phosphothreonine:0.074	None
1ZXM_1|Chains	150	T	Phosphothreonine:0.083	None
1ZXM_1|Chains	153	T	Phosphothreonine:0.071	None
1ZXM_1|Chains	155	S	Phosphoserine:0.134	None
1ZXM_1|Chains	158	Y	Phosphotyrosine:0.05	None
1ZXM_1|Chains	165	T	Phosphothreonine:0.089	None
1ZXM_1|Chains	186	Y	Phosphotyrosine:0.173	None
1ZXM_1|Chains	187	T	Phosphothreonine:0.069	None
1ZXM_1|Chains	190	T	Phosphothreonine:0.07	None
1ZXM_1|Chains	196	S	Phosphoserine:0.066	None
1ZXM_1|Chains	202	S	Phosphoserine:0.295	None
1ZXM_1|Chains	216	Y	Phosphotyrosine:0.072	None
1ZXM_1|Chains	221	S	Phosphoserine:0.17	None
1ZXM_1|Chains	222	T	Phosphothreonine:0.116	None
1ZXM_1|Chains	241	S	Phosphoserine:0.366	None
1ZXM_1|Chains	242	Y	Phosphotyrosine:0.238	None
1ZXM_1|Chains	246	Y	Phosphotyrosine:0.086	None
1ZXM_1|Chains	254	T	Phosphothreonine:0.435	None
1ZXM_1|Chains	257	S	Phosphoserine:0.253	None
1ZXM_1|Chains	274	T	Phosphothreonine:0.08	None
1ZXM_1|Chains	276	S	Phosphoserine:0.069	None
1ZXM_1|Chains	284	S	Phosphoserine:0.17	None
1ZXM_1|Chains	288	S	Phosphoserine:0.164	None
1ZXM_1|Chains	291	T	Phosphothreonine:0.093	None
1ZXM_1|Chains	292	S	Phosphoserine:0.162	None
1ZXM_1|Chains	300	Y	Phosphotyrosine:0.181	None
1ZXM_1|Chains	307	T	Phosphothreonine:0.098	None
1ZXM_1|Chains	344	T	Phosphothreonine:0.063	None
1ZXM_1|Chains	347	S	Phosphoserine:0.1	None
1ZXM_1|Chains	349	T	Phosphothreonine:0.115	None
1ZXM_1|Chains	354	T	Phosphothreonine:0.139	None
1ZXM_1|Chains	359	S	Phosphoserine:0.5	None
1ZXM_1|Chains	362	S	Phosphoserine:0.487	None
1ZXM_1|Chains	363	T	Phosphothreonine:0.124	None
1ZXM_1|Chains	367	S	Phosphoserine:0.192	None
1ZXM_1|Chains	382	S	Phosphoserine:0.067	None
1ZXM_1|Chains	400	S	Phosphoserine:0.388	None
