# Supplementary material for: Gene expression profile analysis to discover molecular signatures for early diagnosis and therapies of triple-negative breast cancer
Source: Front Mol Biosci. 2022 Dec 7;9:1049741. doi: 10.3389/fmolb.2022.1049741 (PMC9768339; doi:10.3389/fmolb.2022.1049741)
Supplement: Supplementary file 4 [file DataSheet3.XLSX]

## Sheet: DEGs_TCGA
	gene_name	logFC	P.Value	adj.P.Val
ENSG00000170323.9	FABP4	-5.57364	1.62e-104	1.25e-102
ENSG00000166819.12	PLIN1	-4.98746	5.49e-136	8.56e-134
ENSG00000167588.13	GPD1	-4.722	3.66e-146	7.08e-144
ENSG00000187288.12	CIDEC	-4.67422	8.09e-144	1.51e-141
ENSG00000174697.5	LEP	-4.55569	1.08e-196	8.02e-194
ENSG00000196616.14	ADH1B	-4.48494	8.38e-150	1.78e-147
ENSG00000138207.14	RBP4	-4.4209	7.41e-136	1.15e-133
ENSG00000173432.12	SAA1	-1.66749	1.44e-77	6.05e-76
ENSG00000175445.17	LPL	-4.27907	1.33e-146	2.59e-144
ENSG00000184811.4	TRARG1	-4.15702	1.91e-151	4.29e-149
ENSG00000101938.15	CHRDL1	-4.14266	5.06e-154	1.2e-151
ENSG00000135218.19	CD36	-4.1098	9.57e-130	1.29e-127
ENSG00000022267.19	FHL1	-3.93299	1.25e-173	5.29e-171
ENSG00000123689.6	G0S2	-1.78752	3.93e-99	2.75e-97
ENSG00000244734.4	HBB	-3.72234	3.21e-122	3.73e-120
ENSG00000125740.14	FOSB	-1.69746	8.68e-94	5.31e-92
ENSG00000168079.17	SCARA5	-3.6583	9.76e-264	9.63e-260
ENSG00000109846.9	CRYAB	-3.59923	3.6e-92	2.1e-90
ENSG00000164530.15	PI16	-3.5365	4.41e-108	3.66e-106
ENSG00000186847.6	KRT14	-1.5253	1.16e-39	1.76e-38
ENSG00000079435.10	LIPE	-3.45768	2.93e-141	5.21e-139
ENSG00000161649.13	CD300LG	-3.41493	5.19e-290	6.82e-286
ENSG00000165197.5	VEGFD	-3.3995	4.15e-67	9.86e-74
ENSG00000160307.10	S100B	-3.35096	6.56e-103	4.88e-101
ENSG00000198848.13	CES1	-3.32887	1.61e-133	2.33e-131
ENSG00000197766.8	CFD	-3.32259	1.41e-76	5.81e-75
ENSG00000287148.1	LINCADL	-3.31364	8.15e-189	4.95e-186
ENSG00000211445.12	GPX3	-3.30202	2.79e-107	2.29e-105
ENSG00000196549.12	MME	-3.25065	2.77e-184	1.44e-181
ENSG00000135447.17	PPP1R1A	-3.2415	5.24e-122	6.05e-120
ENSG00000163815.6	CLEC3B	-3.23897	4.8e-185	2.56e-182
ENSG00000163710.9	PCOLCE2	-3.23871	3.98e-143	7.3e-141
ENSG00000094963.14	FMO2	-3.21313	9.05e-147	1.78e-144
ENSG00000151365.2	THRSP	-3.19045	3.15e-65	9.86e-64
ENSG00000120049.20	KCNIP2	-3.18921	6.3e-197	4.78e-194
ENSG00000119147.10	ECRG4	-3.18405	7.98e-134	1.16e-131
ENSG00000133392.18	MYH11	-3.1687	4.06e-139	6.87e-137
ENSG00000276365.1	MIR145	-3.14241	5.12e-153	1.18e-150
ENSG00000130176.8	CNN1	-3.14027	9.19e-114	8.63e-112
ENSG00000147257.15	GPC3	-3.13293	2.02e-92	1.2e-90
ENSG00000173641.18	HSPB7	-3.12285	2.37e-171	9.52e-169
ENSG00000119927.14	GPAM	-3.1137	5.07e-202	4.77e-199
ENSG00000163017.14	ACTG2	-3.09608	7.13e-63	2.09e-61
ENSG00000141750.7	STAC2	-3.08121	1.53e-47	2.94e-46
ENSG00000065618.21	COL17A1	-3.07625	1.13e-75	4.56e-74
ENSG00000189221.10	MAOA	-3.06356	6.67e-106	5.32e-104
ENSG00000081041.9	CXCL2	-3.04658	3.06e-151	6.79e-149
ENSG00000004776.13	HSPB6	-3.04191	2.08e-168	7.47e-166
ENSG00000120738.8	EGR1	-3.01842	1.92e-77	8.04e-76
ENSG00000165810.17	BTNL9	-3.01646	2.89e-211	3.68e-208
ENSG00000148053.17	NTRK2	-2.99484	7.53e-122	8.63e-120
ENSG00000149090.12	PAMR1	-2.98587	2.79e-212	3.8e-209
ENSG00000213088.12	ACKR1	-2.98245	3.09e-63	9.15e-62
ENSG00000056998.20	GYG2	-2.97891	8.14e-133	1.16e-130
ENSG00000095637.22	SORBS1	-2.93762	1.27e-151	2.87e-149
ENSG00000143196.5	DPT	-2.9247	1.17e-99	8.3e-98
ENSG00000129596.5	CDO1	-2.92004	7.99e-145	1.51e-142
ENSG00000137077.8	CCL21	-2.91097	9.84e-52	2.16e-50
ENSG00000133317.16	LGALS12	-2.90922	2.97e-138	4.89e-136
ENSG00000188536.13	HBA2	-2.8753	1.06e-112	9.78e-111
ENSG00000137033.11	IL33	-2.87403	7.5e-109	6.28e-107
ENSG00000135917.16	SLC19A3	-2.85751	3.09e-185	1.67e-182
ENSG00000105894.12	PTN	-2.85361	8.93e-61	2.49e-59
ENSG00000132561.14	MATN2	-2.79231	2.45e-114	2.33e-112
ENSG00000277494.2	GPIHBP1	-2.78227	3.35e-168	1.18e-165
ENSG00000069702.11	TGFBR3	-2.76472	6.89e-96	4.43e-94
ENSG00000166482.12	MFAP4	-2.75354	1.54e-63	4.6e-62
ENSG00000167434.10	CA4	-2.74456	1.24e-299	2.44e-295
ENSG00000094755.17	GABRP	-2.71226	3.94e-28	3.97e-27
ENSG00000169418.10	NPR1	-2.68908	4.08e-188	2.37e-185
ENSG00000135424.18	ITGA7	-2.67974	7.7e-148	1.55e-145
ENSG00000018625.15	ATP1A2	-2.66678	4.46e-183	2.28e-180
ENSG00000100146.18	SOX10	-2.65377	5.51e-43	9.3e-42
ENSG00000172201.12	ID4	-2.63395	9.31e-71	3.36e-69
ENSG00000079308.19	TNS1	-2.62752	4.49e-164	1.41e-161
ENSG00000136960.13	ENPP2	-2.6165	5.05e-121	5.63e-119
ENSG00000151882.11	CCL28	-2.59533	8.72e-66	2.77e-64
ENSG00000181234.9	TMEM132C	-2.58164	8.5e-218	1.6e-214
ENSG00000163431.13	LMOD1	-2.57213	1.9e-135	2.91e-133
ENSG00000135046.14	ANXA1	-2.5525	4.55e-110	3.9e-108
ENSG00000101955.15	SRPX	-2.53463	1.68e-112	1.54e-110
ENSG00000165092.13	ALDH1A1	-2.53072	1.92e-99	1.35e-97
ENSG00000132465.12	JCHAIN	-2.51649	5.34e-27	5.12e-26
ENSG00000010319.7	SEMA3G	-2.50201	7.01e-117	7.07e-115
ENSG00000227591.5	HSD11B1-AS1	-2.4999	1.53e-172	6.41e-170
ENSG00000109610.6	SOD3	-2.48914	1.03e-75	4.16e-74
ENSG00000141338.14	ABCA8	-2.48684	7.57e-198	6.1e-195
ENSG00000171346.16	KRT15	-2.47042	3.18e-29	3.35e-28
ENSG00000168309.18	FAM107A	-2.46696	5.73e-115	5.54e-113
ENSG00000109906.14	ZBTB16	-2.46179	9.86e-136	1.52e-133
ENSG00000167754.13	KLK5	-2.43858	8.88e-34	1.09e-32
ENSG00000099260.11	PALMD	-2.42878	1.65e-156	4.2e-154
ENSG00000000005.6	TNMD	-2.42863	7.58e-181	3.65e-178
ENSG00000112964.14	GHR	-2.42066	1.13e-121	1.29e-119
ENSG00000211890.4	IGHA2	-2.41203	8.83e-22	6.79e-21
ENSG00000187134.14	AKR1C1	-2.39751	2.58e-133	3.71e-131
ENSG00000198624.13	CCDC69	-2.37544	4.65e-117	4.7e-115
ENSG00000062282.15	DGAT2	-2.36862	8.41e-87	4.47e-85
ENSG00000131386.19	GALNT15	-2.36696	2.15e-134	3.22e-132
ENSG00000148180.21	GSN	-2.35612	3.7e-139	6.29e-137
ENSG00000146648.19	EGFR	-2.35266	2.48e-82	1.19e-80
ENSG00000198650.11	TAT	-2.34807	7.04e-32	8.18e-31
ENSG00000124253.11	PCK1	-2.34274	2.65e-159	7.36e-157
ENSG00000171199.11	OPRPN	-2.33677	5.08e-56	1.25e-54
ENSG00000177363.5	LRRN4CL	-2.33495	4.35e-178	2.02e-175
ENSG00000106511.6	MEOX2	-2.33336	1.97e-126	2.54e-124
ENSG00000240583.13	AQP1	-2.329	3.35e-94	2.08e-92
ENSG00000115380.20	EFEMP1	-2.32056	5.38e-62	1.54e-60
ENSG00000162444.12	RBP7	-2.31993	4.99e-73	1.89e-71
ENSG00000108924.14	HLF	-2.31437	2.91e-150	6.3e-148
ENSG00000149124.11	GLYAT	-2.30177	1.57e-249	6.89e-246
ENSG00000156076.10	WIF1	-2.29108	4.95e-60	1.36e-58
ENSG00000137558.9	PI15	-2.28361	1.52e-38	2.21e-37
ENSG00000154734.16	ADAMTS1	-2.2738	4.02e-85	2.06e-83
ENSG00000156284.6	CLDN8	-2.26882	8.7e-57	2.18e-55
ENSG00000173267.14	SNCG	-2.26625	6.2e-41	9.76e-40
ENSG00000164330.17	EBF1	-2.2597	1.27e-169	4.82e-167
ENSG00000159763.4	PIP	-2.25435	2.52e-10	1.02e-09
ENSG00000184113.9	CLDN5	-2.24897	1.03e-95	6.61e-94
ENSG00000164879.7	CA3	-2.24798	9.42e-117	9.43e-115
ENSG00000151468.11	CCDC3	-2.23995	2.55e-110	2.2e-108
ENSG00000120129.6	DUSP1	-2.2388	3.94e-60	1.08e-58
ENSG00000172137.19	CALB2	-2.23496	1.52e-44	2.68e-43
ENSG00000131016.17	AKAP12	-2.23332	1.47e-105	1.16e-103
ENSG00000034971.17	MYOC	-2.22955	1.85e-170	7.3e-168
ENSG00000171227.7	TMEM37	-2.22538	1.18e-103	8.87e-102
ENSG00000163513.19	TGFBR2	-2.22205	5.62e-112	5.12e-110
ENSG00000151726.15	ACSL1	-2.21991	1.89e-79	8.38e-78
ENSG00000073282.14	TP63	-2.20592	7.19e-80	3.22e-78
ENSG00000128016.7	ZFP36	-2.20166	1.21e-65	3.83e-64
ENSG00000280339.1	AP001528.2	-2.20125	2.45e-203	2.47e-200
ENSG00000161281.11	COX7A1	-2.19535	9.8e-79	4.26e-77
ENSG00000103044.11	HAS3	-2.19512	2.59e-127	3.37e-125
ENSG00000123612.16	ACVR1C	-2.19503	3.93e-219	7.74e-216
ENSG00000165507.9	DEPP1	-2.19093	1e-70	3.62e-69
ENSG00000011465.18	DCN	-2.18927	1.36e-55	3.3e-54
ENSG00000065534.19	MYLK	-2.18786	1.78e-100	1.28e-98
ENSG00000196139.14	AKR1C3	-2.1822	4.49e-84	2.26e-82
ENSG00000106004.5	HOXA5	-2.1747	5.78e-125	7.13e-123
ENSG00000198947.16	DMD	-2.16931	1.2e-188	7.18e-186
ENSG00000156298.13	TSPAN7	-2.15996	2.08e-111	1.87e-109
ENSG00000188783.6	PRELP	-2.15987	1.91e-58	5e-57
ENSG00000180354.16	MTURN	-2.1391	2.13e-123	2.57e-121
ENSG00000177098.9	SCN4B	-2.13594	2.7e-154	6.42e-152
ENSG00000205221.12	VIT	-2.1291	4.04e-143	7.37e-141
ENSG00000162733.19	DDR2	-2.12509	2.08e-110	1.8e-108
ENSG00000169252.6	ADRB2	-2.12449	1.28e-160	3.68e-158
ENSG00000124785.9	NRN1	-2.12398	9.31e-97	6.09e-95
ENSG00000129151.9	BBOX1	-2.11736	3.48e-59	9.28e-58
ENSG00000101230.6	ISM1	-2.1162	5.28e-95	3.33e-93
ENSG00000154027.19	AK5	-2.10474	5.81e-72	2.15e-70
ENSG00000184347.15	SLIT3	-2.10374	8.78e-115	8.45e-113
ENSG00000172403.11	SYNPO2	-2.10302	9.09e-105	7.03e-103
ENSG00000179388.9	EGR3	-2.09655	7.45e-53	1.69e-51
ENSG00000174804.4	FZD4	-2.09281	1.6e-114	1.52e-112
ENSG00000116194.13	ANGPTL1	-2.08867	5.96e-146	1.15e-143
ENSG00000185818.8	NAT8L	-2.08467	4.64e-92	2.7e-90
ENSG00000170271.11	FAXDC2	-2.0843	1.95e-82	9.38e-81
ENSG00000196878.15	LAMB3	-2.07156	6.5e-43	1.09e-41
ENSG00000181856.15	SLC2A4	-2.06889	1.66e-214	2.52e-211
ENSG00000013297.12	CLDN11	-2.06497	8.34e-115	8.05e-113
ENSG00000106823.12	ECM2	-2.06281	1.35e-89	7.49e-88
ENSG00000164825.4	DEFB1	-2.06144	1.5e-31	1.73e-30
ENSG00000107562.16	CXCL12	-2.06065	2.07e-73	7.9e-72
ENSG00000167772.12	ANGPTL4	-2.0546	3.65e-49	7.36e-48
ENSG00000154856.13	APCDD1	-2.05187	7.59e-114	7.15e-112
ENSG00000102837.7	OLFM4	-2.04619	6.56e-29	6.83e-28
ENSG00000122877.16	EGR2	-2.04451	1.05e-68	3.61e-67
ENSG00000154258.17	ABCA9	-2.03768	7.05e-217	1.16e-213
ENSG00000134962.7	KLB	-2.03637	1.34e-198	1.13e-195
ENSG00000161055.4	SCGB3A1	-2.02637	3.47e-25	3.1e-24
ENSG00000134121.10	CHL1	-2.02556	3.15e-169	1.16e-166
ENSG00000163884.4	KLF15	-2.02341	1.9e-166	6.31e-164
ENSG00000137699.17	TRIM29	-2.0223	1.78e-38	2.59e-37
ENSG00000069535.14	MAOB	-2.01709	3.75e-25	3.35e-24
ENSG00000152583.12	SPARCL1	-2.011	4.25e-68	1.43e-66
ENSG00000286214.1	AUXG01000058.1	-2.00424	3.27e-250	1.84e-246
ENSG00000162896.6	PIGR	-1.99038	3.02e-57	7.67e-56
ENSG00000157404.16	KIT	-1.98893	7.29e-91	4.12e-89
ENSG00000167779.9	IGFBP6	-1.96469	4.74e-141	8.31e-139
ENSG00000176194.18	CIDEA	-1.94441	2.78e-135	4.24e-133
ENSG00000134240.12	HMGCS2	-1.92405	4.26e-16	2.45e-15
ENSG00000168477.19	TNXB	-1.91179	9.53e-204	1.02e-200
ENSG00000131471.7	AOC3	-1.90735	1.5e-145	2.88e-143
ENSG00000265972.6	TXNIP	-1.89986	4.84e-94	2.98e-92
ENSG00000166292.12	TMEM100	-1.89237	6.73e-137	1.08e-134
ENSG00000170345.10	FOS	-1.88785	4.35e-62	1.25e-60
ENSG00000186081.12	KRT5	-1.87705	2.86e-37	3.99e-36
ENSG00000167641.11	PPP1R14A	-1.86032	9.58e-110	8.13e-108
ENSG00000151914.20	DST	-1.85295	5.97e-122	6.87e-120
ENSG00000167676.4	PLIN4	-1.84577	1.46e-130	2.01e-128
ENSG00000136826.15	KLF4	-1.83411	3.18e-98	2.17e-96
ENSG00000133800.9	LYVE1	-1.83319	1.02e-244	3.67e-241
ENSG00000105974.13	CAV1	-1.82723	2.68e-169	1.01e-166
ENSG00000106809.11	OGN	-1.8148	2.26e-77	9.45e-76
ENSG00000189058.9	APOD	-1.78977	3.26e-43	5.52e-42
ENSG00000168004.10	PLAAT5	-1.78363	1.3e-51	2.84e-50
ENSG00000166250.12	CLMP	-1.76709	1.32e-98	9.06e-97
ENSG00000151632.17	AKR1C2	-1.76487	3.25e-104	2.48e-102
ENSG00000053438.11	NNAT	-1.76085	1.83e-106	1.47e-104
ENSG00000138722.10	MMRN1	-1.75039	8.5e-130	1.15e-127
ENSG00000111404.7	RERGL	-1.74629	5.57e-134	8.17e-132
ENSG00000113594.10	LIFR	-1.74099	4.54e-139	7.66e-137
ENSG00000123243.15	ITIH5	-1.73327	6.27e-209	7.73e-206
ENSG00000168497.5	CAVIN2	-1.72968	3.77e-197	2.92e-194
ENSG00000165072.10	MAMDC2	-1.69944	7.23e-180	3.43e-177
ENSG00000205364.4	MT1M	-1.69084	1.56e-74	6.13e-73
ENSG00000006210.7	CX3CL1	-1.68141	5.38e-82	2.55e-80
ENSG00000128422.17	KRT17	-1.67967	3.96e-27	3.83e-26
ENSG00000165124.18	SVEP1	-1.67876	1.24e-152	2.82e-150
ENSG00000157150.5	TIMP4	-1.66927	1.34e-131	1.88e-129
ENSG00000134339.9	SAA2	-1.66457	6.47e-87	3.44e-85
ENSG00000172551.11	MUCL1	-1.65861	1.8e-26	1.7e-25
ENSG00000158186.13	MRAS	-1.65599	6.87e-106	5.47e-104
ENSG00000122756.15	CNTFR	-1.65573	1.52e-76	6.27e-75
ENSG00000189129.14	PLAC9	-1.65327	2.48e-114	2.35e-112
ENSG00000104332.12	SFRP1	-1.64815	2.6e-72	9.71e-71
ENSG00000116678.20	LEPR	-1.64237	4.52e-171	1.8e-168
ENSG00000180914.10	OXTR	-1.63204	2.49e-148	5.07e-146
ENSG00000277639.2	AC007906.2	-1.62352	9.03e-120	9.71e-118
ENSG00000186642.16	PDE2A	-1.62171	3.07e-206	3.46e-203
ENSG00000165269.13	AQP7	-1.61967	1.36e-203	1.41e-200
ENSG00000076555.15	ACACB	-1.60194	5.11e-155	1.24e-152
ENSG00000136158.12	SPRY2	-1.59502	1.26e-148	2.59e-146
ENSG00000181092.10	ADIPOQ	-1.58642	2.32e-123	2.78e-121
ENSG00000078596.11	ITM2A	-1.57763	7.57e-95	4.77e-93
ENSG00000116741.8	RGS2	-1.57762	2.07e-59	5.56e-58
ENSG00000105971.15	CAV2	-1.56899	2.32e-164	7.33e-162
ENSG00000182253.15	SYNM	-1.54901	1.7e-123	2.06e-121
ENSG00000165795.23	NDRG2	-1.54277	4.08e-99	2.85e-97
ENSG00000171243.8	SOSTDC1	-1.53593	1.56e-51	3.41e-50
ENSG00000162772.17	ATF3	-1.53333	9.55e-60	2.59e-58
ENSG00000004799.8	PDK4	-1.53309	9.14e-115	8.77e-113
ENSG00000248144.6	ADH1C	-1.53265	4.39e-165	1.42e-162
ENSG00000012223.13	LTF	-1.51505	1.79e-11	7.88e-11
ENSG00000005102.14	MEOX1	-1.51256	8.9e-104	6.73e-102
ENSG00000154736.6	ADAMTS5	-1.51148	1.07e-208	1.28e-205
ENSG00000203727.4	SAMD5	-1.50407	3.61e-134	5.34e-132
ENSG00000156970.13	BUB1B	1.51009	4.19e-70	1.48e-68
ENSG00000066279.18	ASPM	1.81324	5.6e-63	1.64e-61
ENSG00000185499.16	MUC1	1.51398	2.96e-30	3.24e-29
ENSG00000164932.13	CTHRC1	1.52877	1.55e-80	7.08e-79
ENSG00000189334.9	S100A14	1.53145	2.81e-38	4.06e-37
ENSG00000117650.13	NEK2	1.54364	7.84e-122	8.97e-120
ENSG00000105664.11	COMP	1.55635	1.66e-80	7.59e-79
ENSG00000196611.5	MMP1	1.56505	6.02e-28	6.02e-27
ENSG00000182492.16	BGN	1.57744	1.73e-91	9.95e-90
ENSG00000138180.16	CEP55	1.58252	4.38e-86	2.29e-84
ENSG00000117399.14	CDC20	1.58444	3.02e-84	1.53e-82
ENSG00000086548.9	CEACAM6	1.58624	1.31e-17	8.19e-17
ENSG00000183010.17	PYCR1	1.65162	2.82e-114	2.66e-112
ENSG00000101447.15	FAM83D	1.65584	9.49e-68	3.17e-66
ENSG00000079462.8	PAFAH1B3	1.65904	4.62e-128	6.03e-126
ENSG00000123975.5	CKS2	1.66599	1.79e-120	1.94e-118
ENSG00000080986.13	NDC80	1.68403	4.45e-70	1.57e-68
ENSG00000165474.8	GJB2	1.69849	1.08e-68	3.72e-67
ENSG00000164919.11	COX6C	1.70588	7.39e-42	1.2e-40
ENSG00000169679.15	BUB1	1.71641	2.56e-76	1.05e-74
ENSG00000172061.9	LRRC15	1.71786	3.49e-65	1.09e-63
ENSG00000099953.10	MMP11	1.72096	8.55e-145	1.6e-142
ENSG00000011426.11	ANLN	1.73674	2.32e-75	9.27e-74
ENSG00000164611.13	PTTG1	1.75116	1.18e-93	7.19e-92
ENSG00000160182.3	TFF1	1.77378	5.32e-07	1.68e-06
ENSG00000134690.11	ACTB	2.01984	1.83e-82	8.82e-81
ENSG00000126787.13	DLGAP5	1.83375	5.55e-80	2.51e-78
ENSG00000211892.4	IGHG4	1.8348	1.35e-24	1.18e-23
ENSG00000178999.13	AURKB	1.86608	6.86e-64	2.07e-62
ENSG00000105048.17	TNNT1	1.91113	8.53e-30	9.17e-29
ENSG00000143228.13	NUF2	1.93324	1.16e-78	5.02e-77
ENSG00000157456.8	CCNB2	2.01535	1.99e-80	9.06e-79
ENSG00000170421.12	KRT8	2.0266	6.5e-58	1.68e-56
ENSG00000113368.12	LMNB1	2.03265	7.66e-96	4.91e-94
ENSG00000111206.13	FOXM1	2.04072	2.22e-70	7.87e-69
ENSG00000278828.1	H3C10	2.04687	3e-41	4.78e-40
ENSG00000165304.8	MELK	2.05608	9.66e-76	3.9e-74
ENSG00000168078.10	NCAPG	2.06711	7.82e-85	3.99e-83
ENSG00000183856.11	IQGAP3	2.06834	2.72e-91	1.56e-89
ENSG00000122952.17	ZWINT	2.11285	4.41e-106	3.52e-104
ENSG00000090889.12	KIF4A	2.1333	1.01e-98	7.01e-97
ENSG00000084628.10	NKAIN1	2.14083	9.82e-29	1.01e-27
ENSG00000112984.12	KIF20A	2.166	2.31e-91	1.33e-89
ENSG00000122641.11	INHBA	2.20533	1.37e-83	6.78e-82
ENSG00000117724.13	CENPF	2.21158	9.67e-90	5.4e-88
ENSG00000237649.8	KIFC1	2.23843	2.4e-92	1.42e-90
ENSG00000099812.9	MISP	2.25621	1.02e-47	1.99e-46
ENSG00000171345.13	KRT19	2.26385	4.6e-48	9.01e-47
ENSG00000126709.15	IFI6	2.27452	6.55e-38	9.33e-37
ENSG00000178531.6	CTXN1	2.28912	1.4e-76	5.8e-75
ENSG00000158373.8	H2BC5	2.3051	4.59e-64	1.39e-62
ENSG00000069011.16	PITX1	2.3423	2.32e-61	6.54e-60
ENSG00000105011.9	ASF1B	2.34663	3.32e-119	3.49e-117
ENSG00000077152.11	UBE2T	2.36989	3.6e-109	3.03e-107
ENSG00000137745.12	MMP13	2.37516	3.69e-45	6.64e-44
ENSG00000169245.6	CXCL10	2.45671	2.14e-42	3.53e-41
ENSG00000089685.15	BIRC5	2.48701	1.48e-86	7.78e-85
ENSG00000187608.10	ISG15	2.54392	6.36e-46	1.17e-44
ENSG00000170373.8	CST1	2.55784	2.5e-37	3.49e-36
ENSG00000230838.1	LINC01614	2.60883	2.06e-87	1.1e-85
ENSG00000167900.12	TK1	2.62813	1.21e-110	1.06e-108
ENSG00000101057.16	MYBL2	2.68022	1.47e-68	5.02e-67
ENSG00000088325.16	TPX2	2.76512	3.33e-110	2.86e-108
ENSG00000131747.15	TOP2A	2.83374	3.02e-96	1.96e-94
ENSG00000175063.17	UBE2C	3.23291	1.36e-110	1.19e-108
ENSG00000060718.22	COL11A1	3.26989	8.33e-68	2.78e-66
ENSG00000163993.7	S100P	3.65244	4.45e-46	8.21e-45
ENSG00000123500.10	COL10A1	4.3137	1.58e-120	1.73e-118
