# Supplementary material for: Gene expression profile analysis to discover molecular signatures for early diagnosis and therapies of triple-negative breast cancer
Source: Front Mol Biosci. 2022 Dec 7;9:1049741. doi: 10.3389/fmolb.2022.1049741 (PMC9768339; doi:10.3389/fmolb.2022.1049741)
Supplement: Supplementary file 5 [file DataSheet8.XLSX]

## Sheet: Sheet1
ID	Position	Residue	PTMscores	Cutoff=0.5
EGFR
>3GKW_1|Chain A|175 light chain|Homo sapiens (9606)
3GKW_1|Chain	39	K	Ubiquitination:0.302	None
3GKW_1|Chain	42	K	Ubiquitination:0.558	Ubiquitination:0.558
3GKW_1|Chain	103	K	Ubiquitination:0.646	Ubiquitination:0.646
3GKW_1|Chain	142	K	Ubiquitination:0.209	None
3GKW_1|Chain	147	K	Ubiquitination:0.18	None
3GKW_1|Chain	149	K	Ubiquitination:0.179	None
3GKW_1|Chain	169	K	Ubiquitination:0.251	None
3GKW_1|Chain	183	K	Ubiquitination:0.258	None
3GKW_1|Chain	199	K	Ubiquitination:0.375	None
3GKW_1|Chain	207	K	Ubiquitination:0.31	None
>3GKW_2|Chain B|175 heavy chain|Homo sapiens (9606)
3GKW_2|Chain	13	K	Ubiquitination:0.326	None
3GKW_2|Chain	45	K	Ubiquitination:0.207	None
3GKW_2|Chain	65	K	Ubiquitination:0.193	None
3GKW_2|Chain	118	K	Ubiquitination:0.374	None
3GKW_2|Chain	146	K	Ubiquitination:0.266	None
3GKW_2|Chain	211	K	Ubiquitination:0.367	None
3GKW_2|Chain	212	K	Ubiquitination:0.64	Ubiquitination:0.64
AURKB
>4AF3_1|Chain A|AURORA KINASE B|HOMO SAPIENS (9606)
4AF3_1|Chain	4	K	Ubiquitination:0.33	None
4AF3_1|Chain	33	K	Ubiquitination:0.433	None
4AF3_1|Chain	35	K	Ubiquitination:0.269	None
4AF3_1|Chain	45	K	Ubiquitination:0.334	None
4AF3_1|Chain	46	K	Ubiquitination:0.309	None
4AF3_1|Chain	54	K	Ubiquitination:0.238	None
4AF3_1|Chain	58	K	Ubiquitination:0.26	None
4AF3_1|Chain	63	K	Ubiquitination:0.28	None
4AF3_1|Chain	106	K	Ubiquitination:0.588	Ubiquitination:0.588
4AF3_1|Chain	116	K	Ubiquitination:0.297	None
4AF3_1|Chain	142	K	Ubiquitination:0.203	None
4AF3_1|Chain	143	K	Ubiquitination:0.22	None
4AF3_1|Chain	150	K	Ubiquitination:0.398	None
4AF3_1|Chain	159	K	Ubiquitination:0.432	None
4AF3_1|Chain	163	K	Ubiquitination:0.345	None
4AF3_1|Chain	179	K	Ubiquitination:0.254	None
4AF3_1|Chain	201	K	Ubiquitination:0.241	None
4AF3_1|Chain	235	K	Ubiquitination:0.254	None
4AF3_1|Chain	239	K	Ubiquitination:0.34	None
4AF3_1|Chain	254	K	Ubiquitination:0.728	Ubiquitination:0.728
>4AF3_2|Chain B[auth D]|INNER CENTROMERE PROTEIN|HOMO SAPIENS (9606)
4AF3_2|Chain	8	K	Ubiquitination:0.535	Ubiquitination:0.535
4AF3_2|Chain	50	K	Ubiquitination:0.132	None
4AF3_2|Chain	51	K	Ubiquitination:0.136	None
4AF3_2|Chain	53	K	Ubiquitination:0.137	None
4AF3_2|Chain	58	K	Ubiquitination:0.179	None
BIRC5
>1XOX_1|Chains A, B|Apoptosis inhibitor survivin|Homo sapiens (9606)
1XOX_1|Chains	15	K	Ubiquitination:0.407	None
1XOX_1|Chains	23	K	Ubiquitination:0.395	None
1XOX_1|Chains	62	K	Ubiquitination:0.65	Ubiquitination:0.65
1XOX_1|Chains	78	K	Ubiquitination:0.251	None
1XOX_1|Chains	79	K	Ubiquitination:0.386	None
1XOX_1|Chains	90	K	Ubiquitination:0.234	None
1XOX_1|Chains	91	K	Ubiquitination:0.303	None
1XOX_1|Chains	103	K	Ubiquitination:0.659	Ubiquitination:0.659
1XOX_1|Chains	110	K	Ubiquitination:0.256	None
1XOX_1|Chains	112	K	Ubiquitination:0.256	None
1XOX_1|Chains	115	K	Ubiquitination:0.553	Ubiquitination:0.553
TOP2A
>1ZXM_1|Chains A, B|DNA topoisomerase II, alpha isozyme|Homo sapiens (9606)
1ZXM_1|Chains	8	K	Ubiquitination:0.309	None
1ZXM_1|Chains	9	K	Ubiquitination:0.35	None
1ZXM_1|Chains	55	K	Ubiquitination:0.334	None
1ZXM_1|Chains	68	K	Ubiquitination:0.554	Ubiquitination:0.554
1ZXM_1|Chains	73	K	Ubiquitination:0.295	None
1ZXM_1|Chains	95	K	Ubiquitination:0.234	None
1ZXM_1|Chains	103	K	Ubiquitination:0.174	None
1ZXM_1|Chains	106	K	Ubiquitination:0.205	None
1ZXM_1|Chains	128	K	Ubiquitination:0.191	None
1ZXM_1|Chains	129	K	Ubiquitination:0.231	None
1ZXM_1|Chains	140	K	Ubiquitination:0.205	None
1ZXM_1|Chains	148	K	Ubiquitination:0.224	None
1ZXM_1|Chains	159	K	Ubiquitination:0.147	None
1ZXM_1|Chains	160	K	Ubiquitination:0.158	None
1ZXM_1|Chains	163	K	Ubiquitination:0.238	None
1ZXM_1|Chains	179	K	Ubiquitination:0.37	None
1ZXM_1|Chains	197	K	Ubiquitination:0.148	None
1ZXM_1|Chains	199	K	Ubiquitination:0.384	None
1ZXM_1|Chains	205	K	Ubiquitination:0.196	None
1ZXM_1|Chains	223	K	Ubiquitination:0.16	None
1ZXM_1|Chains	226	K	Ubiquitination:0.201	None
1ZXM_1|Chains	233	K	Ubiquitination:0.214	None
1ZXM_1|Chains	237	K	Ubiquitination:0.195	None
1ZXM_1|Chains	248	K	Ubiquitination:0.203	None
1ZXM_1|Chains	250	K	Ubiquitination:0.333	None
1ZXM_1|Chains	259	K	Ubiquitination:0.26	None
1ZXM_1|Chains	278	K	Ubiquitination:0.283	None
1ZXM_1|Chains	293	K	Ubiquitination:0.607	Ubiquitination:0.607
1ZXM_1|Chains	306	K	Ubiquitination:0.538	Ubiquitination:0.538
1ZXM_1|Chains	314	K	Ubiquitination:0.313	None
1ZXM_1|Chains	315	K	Ubiquitination:0.214	None
1ZXM_1|Chains	316	K	Ubiquitination:0.264	None
1ZXM_1|Chains	318	K	Ubiquitination:0.253	None
1ZXM_1|Chains	324	K	Ubiquitination:0.195	None
1ZXM_1|Chains	329	K	Ubiquitination:0.202	None
1ZXM_1|Chains	350	K	Ubiquitination:0.21	None
1ZXM_1|Chains	357	K	Ubiquitination:0.619	Ubiquitination:0.619
1ZXM_1|Chains	369	K	Ubiquitination:0.217	None
1ZXM_1|Chains	372	K	Ubiquitination:0.322	None
1ZXM_1|Chains	388	K	Ubiquitination:0.299	None
1ZXM_1|Chains	390	K	Ubiquitination:0.332	None
1ZXM_1|Chains	397	K	Ubiquitination:0.393	None
1ZXM_1|Chains	398	K	Ubiquitination:0.278	None
