# Supplementary material for: Gene expression profile analysis to discover molecular signatures for early diagnosis and therapies of triple-negative breast cancer
Source: Front Mol Biosci. 2022 Dec 7;9:1049741. doi: 10.3389/fmolb.2022.1049741 (PMC9768339; doi:10.3389/fmolb.2022.1049741)
Supplement: Supplementary file 6 [file DataSheet5.XLSX]

## Sheet: string_interactions_Cytoscape_T
name	Degree	AverageShortestPathLength	BetweennessCentrality	ClosenessCentrality	ClusteringCoefficient		Eccentricity	GENEID	GENESYMBOL	IsSingleNode	LINK	MIRID	name	NeighborhoodConnectivity	NODELABEL	NumberOfDirectedEdges	NumberOfUndirectedEdges	ORIG_TYPE	PartnerOfMultiEdgedNodePairs	Radiality	selected	SelfLoops	shared name	Stress	TopologicalCoefficient	TYPE
ACTB	70	1.86694	0.363884	0.535637	0.118841		4			FALSE			ACTB	17.0857		0	70		0	0.987615	FALSE	0	ACTB	242220	0.0794684
EGFR	45	2.14919	0.110885	0.465291	0.125253		5			FALSE			EGFR	14.4889		0	45		0	0.983583	FALSE	0	EGFR	52180	0.0820707
AURKB	35	2.51613	0.0187509	0.397436	0.811765		5			FALSE			AURKB	31.5714		0	35		0	0.978341	FALSE	0	AURKB	21146	0.279393
ASPM	35	2.50403	0.0168757	0.399356	0.815126		5			FALSE			ASPM	31.9429		0	35		0	0.978514	FALSE	0	ASPM	22230	0.277764
TOP2A	35	2.70565	0.0132276	0.369598	0.8		6			FALSE			TOP2A	30.6286		0	35		0	0.975634	FALSE	0	TOP2A	9558	0.329032
BUB1B	34	2.5121	0.0248548	0.398074	0.855615		5			FALSE			BUB1B	32.2647		0	34		0	0.978399	FALSE	0	BUB1B	23020	0.285268
CCNB2	34	2.52823	0.0143762	0.395534	0.857398		5			FALSE			CCNB2	32.2647		0	34		0	0.978168	FALSE	0	CCNB2	19654	0.293316
BIRC5	34	2.46774	0.0247753	0.405229	0.823529		5			FALSE			BIRC5	33.2059		0	34		0	0.979032	FALSE	0	BIRC5	30174	0.263539
CDC20	34	2.52419	0.0150127	0.396166	0.855615		5			FALSE			CDC20	32.2941		0	34		0	0.978226	FALSE	0	CDC20	20578	0.293316
UBE2C	34	3.01613	0.00410235	0.331551	0.843137		6			FALSE			UBE2C	30.5		0	34		0	0.971198	FALSE	0	UBE2C	1662	0.468778
ANLN	33	2.96774	0.0141125	0.336957	0.793561		6			FALSE			ANLN	29.7879		0	33		0	0.971889	FALSE	0	ANLN	10066	0.443691
MYBL2	33	3.04435	0.00898157	0.328477	0.852273		6			FALSE			MYBL2	30.3939		0	33		0	0.970795	FALSE	0	MYBL2	2058	0.514124
NEK2	33	3.08871	0.00682417	0.32376	0.848485		6			FALSE			NEK2	30.2121		0	33		0	0.970161	FALSE	0	NEK2	14856	0.530037
TPX2	33	3.08065	0.0042182	0.324607	0.895833		6			FALSE			TPX2	31		0	33		0	0.970276	FALSE	0	TPX2	7648	0.534483
BUB1	33	3.08065	0.00298194	0.324607	0.897727		6			FALSE			BUB1	31.0303		0	33		0	0.970276	FALSE	0	BUB1	7646	0.535005
KIF20A	33	3.0121	0.00211661	0.331995	0.899621		6			FALSE			KIF20A	31.4242		0	33		0	0.971256	FALSE	0	KIF20A	1520	0.48345
LEP	32	2.36694	0.0434777	0.422487	0.282258		5			FALSE			LEP	17.25		0	32		0	0.980472	FALSE	0	LEP	26454	0.122119
FOXM1	32	2.49597	0.0185572	0.400646	0.872984		5			FALSE			FOXM1	33.75		0	32		0	0.978629	FALSE	0	FOXM1	25420	0.278926
DLGAP5	32	3.08468	0.000168977	0.324183	0.951613		6			FALSE			DLGAP5	31.9375		0	32		0	0.970219	FALSE	0	DLGAP5	342	0.550647
NCAPG	32	3.08468	0.000168977	0.324183	0.951613		6			FALSE			NCAPG	31.9375		0	32		0	0.970219	FALSE	0	NCAPG	342	0.550647
MELK	32	3.08468	0.000168977	0.324183	0.951613		6			FALSE			MELK	31.9375		0	32		0	0.970219	FALSE	0	MELK	342	0.550647
KIF4A	32	3.08468	0.000168977	0.324183	0.951613		6			FALSE			KIF4A	31.9375		0	32		0	0.970219	FALSE	0	KIF4A	342	0.550647
CENPF	32	3.08468	0.000168977	0.324183	0.951613		6			FALSE			CENPF	31.9375		0	32		0	0.970219	FALSE	0	CENPF	342	0.550647
CEP55	32	3.08468	0.000168977	0.324183	0.951613		6			FALSE			CEP55	31.9375		0	32		0	0.970219	FALSE	0	CEP55	342	0.550647
ASF1B	32	3.10081	0.000805868	0.322497	0.897177		6			FALSE			ASF1B	31.0312		0	32		0	0.969988	FALSE	0	ASF1B	524	0.554129
NDC80	31	3.11694	0.00250879	0.320828	0.916129		6			FALSE			NDC80	31.2903		0	31		0	0.969758	FALSE	0	NDC80	6728	0.568915
KIFC1	31	3.06855	0.00288131	0.325887	0.898925		6			FALSE			KIFC1	31.2581		0	31		0	0.970449	FALSE	0	KIFC1	1138	0.529251
ZWINT	31	3.10887	0.000110905	0.32166	0.967742		6			FALSE			ZWINT	32.129		0	31		0	0.969873	FALSE	0	ZWINT	226	0.573733
FAM83D	30	3.15323	3.02441e-05	0.317136	0.983908		6			FALSE			FAM83D	32.2667		0	30		0	0.96924	FALSE	0	FAM83D	58	0.608805
PTTG1	30	3.15323	3.02441e-05	0.317136	0.983908		6			FALSE			PTTG1	32.2667		0	30		0	0.96924	FALSE	0	PTTG1	58	0.608805
NUF2	30	3.15323	3.02441e-05	0.317136	0.983908		6			FALSE			NUF2	32.2667		0	30		0	0.96924	FALSE	0	NUF2	58	0.608805
LMNB1	29	2.49194	0.0260371	0.401294	0.64532		5			FALSE			LMNB1	30.2759		0	29		0	0.978687	FALSE	0	LMNB1	23790	0.252011
CKS2	29	3.16532	2.45389e-05	0.315924	0.987685		6			FALSE			CKS2	32.3448		0	29		0	0.969067	FALSE	0	CKS2	46	0.622016
TK1	29	3.1371	0.00817587	0.318766	0.906404		6			FALSE			TK1	31.069		0	29		0	0.96947	FALSE	0	TK1	6480	0.585556
UBE2T	28	3.16935	2.33729e-05	0.315522	0.989418		6			FALSE			UBE2T	32.3929		0	28		0	0.969009	FALSE	0	UBE2T	44	0.62294
IQGAP3	27	2.54032	0.0146888	0.393651	0.752137		5			FALSE			IQGAP3	31.8519		0	27		0	0.977995	FALSE	0	IQGAP3	17130	0.279402
FABP4	26	2.5	0.030126	0.4	0.424615		5			FALSE			FABP4	16.9231		0	26		0	0.978571	FALSE	0	FABP4	20814	0.144313
ADIPOQ	26	2.39919	0.0347945	0.416807	0.4		4			FALSE			ADIPOQ	18.5769		0	26		0	0.980012	FALSE	0	ADIPOQ	19796	0.137322
CAV1	26	2.34677	0.0389005	0.426117	0.212308		5			FALSE			CAV1	18.5		0	26		0	0.98076	FALSE	0	CAV1	20088	0.120915
LIPE	25	2.5121	0.0182487	0.398074	0.433333		5			FALSE			LIPE	17.6		0	25		0	0.978399	FALSE	0	LIPE	14412	0.150085
LPL	25	2.52016	0.0248089	0.3968	0.436667		5			FALSE			LPL	17.28		0	25		0	0.978283	FALSE	0	LPL	15578	0.153929
CXCL12	25	2.43548	0.0306378	0.410596	0.223333		5			FALSE			CXCL12	16.44		0	25		0	0.979493	FALSE	0	CXCL12	13528	0.122687
DCN	23	2.43145	0.0532438	0.411277	0.217391		5			FALSE			DCN	14.7391		0	23		0	0.979551	FALSE	0	DCN	27786	0.110821
FOS	23	2.35484	0.0281817	0.424658	0.256917		5			FALSE			FOS	18.1304		0	23		0	0.980645	FALSE	0	FOS	13946	0.116971
KIT	22	2.43548	0.0314179	0.410596	0.238095		5			FALSE			KIT	16.3182		0	22		0	0.979493	FALSE	0	KIT	11960	0.12201
SLC2A4	21	2.52016	0.0184456	0.3968	0.485714		5			FALSE			SLC2A4	19.5714		0	21		0	0.978283	FALSE	0	SLC2A4	11372	0.168944
PLIN1	21	2.57258	0.0115614	0.388715	0.504762		5			FALSE			PLIN1	19.1905		0	21		0	0.977535	FALSE	0	PLIN1	11690	0.174459
BGN	21	2.4879	0.0366031	0.401945	0.242857		5			FALSE			BGN	14.381		0	21		0	0.978744	FALSE	0	BGN	19204	0.115975
PCK1	20	2.58065	0.0230114	0.3875	0.5		5			FALSE			PCK1	18.7		0	20		0	0.977419	FALSE	0	PCK1	14486	0.177143
MMP13	20	2.54032	0.0192229	0.393651	0.289474		5			FALSE			MMP13	16.3		0	20		0	0.977995	FALSE	0	MMP13	11712	0.139316
KRT19	20	2.50403	0.0196619	0.399356	0.268421		5			FALSE			KRT19	16		0	20		0	0.978514	FALSE	0	KRT19	10332	0.1325
DGAT2	19	2.58065	0.00710039	0.3875	0.649123		5			FALSE			DGAT2	20.4737		0	19		0	0.977419	FALSE	0	DGAT2	9928	0.189571
KRT8	18	2.44758	0.0125033	0.408567	0.333333		4			FALSE			KRT8	18.6111		0	18		0	0.97932	FALSE	0	KRT8	7024	0.140993
KRT5	17	2.53226	0.0209507	0.394904	0.308824		4			FALSE			KRT5	15.9412		0	17		0	0.978111	FALSE	0	KRT5	9728	0.135747
MMP1	17	2.50403	0.0186359	0.399356	0.323529		5			FALSE			MMP1	19.2353		0	17		0	0.978514	FALSE	0	MMP1	10940	0.152661
MUC1	17	2.50806	0.0280781	0.398714	0.316176		5			FALSE			MUC1	17.3529		0	17		0	0.978456	FALSE	0	MUC1	12626	0.138353
PDK4	16	2.59274	0.00462547	0.385692	0.65		5			FALSE			PDK4	21.4375		0	16		0	0.977247	FALSE	0	PDK4	6538	0.198495
ACSL1	16	3.07661	0.00321096	0.325033	0.6		5			FALSE			ACSL1	16.8125		0	16		0	0.970334	FALSE	0	ACSL1	1322	0.299107
KRT14	16	2.56048	0.0312182	0.390551	0.308333		5			FALSE			KRT14	15.8125		0	16		0	0.977707	FALSE	0	KRT14	12088	0.136413
EGR1	16	2.62097	0.0115154	0.381538	0.333333		5			FALSE			EGR1	16.625		0	16		0	0.976843	FALSE	0	EGR1	5180	0.152778
MYH11	16	2.56855	0.0267177	0.389325	0.258333		5			FALSE			MYH11	18.6875		0	16		0	0.977592	FALSE	0	MYH11	11980	0.161099
COMP	16	2.84677	0.0168326	0.351275	0.266667		5			FALSE			COMP	11.625		0	16		0	0.973618	FALSE	0	COMP	10400	0.147727
CD36	15	2.81452	0.0234367	0.355301	0.419048		5			FALSE			CD36	18.2667		0	15		0	0.974078	FALSE	0	CD36	18772	0.204545
SOX10	15	2.56048	0.0130664	0.390551	0.27619		5			FALSE			SOX10	18.8		0	15		0	0.977707	FALSE	0	SOX10	7750	0.157983
CXCL2	14	2.68548	0.00355279	0.372372	0.417582		5			FALSE			CXCL2	17		0	14		0	0.975922	FALSE	0	CXCL2	2672	0.177083
CIDEC	14	2.97581	0.00169123	0.336043	0.648352		5			FALSE			CIDEC	19		0	14		0	0.971774	FALSE	0	CIDEC	1268	0.279412
ACACB	13	3.08065	0.000661428	0.324607	0.769231		5			FALSE			ACACB	19.6923		0	13		0	0.970276	FALSE	0	ACACB	640	0.351648
NTRK2	13	2.56048	0.010725	0.390551	0.294872		5			FALSE			NTRK2	19.8462		0	13		0	0.977707	FALSE	0	NTRK2	7340	0.163382
ANGPTL4	13	2.59274	0.0146142	0.385692	0.435897		5			FALSE			ANGPTL4	21.2308		0	13		0	0.977247	FALSE	0	ANGPTL4	6730	0.194072
CALB2	13	2.4879	0.0109814	0.401945	0.346154		5			FALSE			CALB2	20.5385		0	13		0	0.978744	FALSE	0	CALB2	5072	0.152698
LEPR	13	2.54839	0.0154787	0.392405	0.423077		5			FALSE			LEPR	24		0	13		0	0.97788	FALSE	0	LEPR	5712	0.200388
MME	13	2.59274	0.0255358	0.385692	0.384615		5			FALSE			MME	17.0769		0	13		0	0.977247	FALSE	0	MME	11288	0.160377
DMD	13	2.54839	0.0255278	0.392405	0.217949		5			FALSE			DMD	16.7692		0	13		0	0.97788	FALSE	0	DMD	10418	0.144482
ADAMTS5	13	2.94355	0.00953047	0.339726	0.461538		6			FALSE			ADAMTS5	12		0	13		0	0.972235	FALSE	0	ADAMTS5	3862	0.212912
CIDEA	13	3.09677	0.00116572	0.322917	0.730769		5			FALSE			CIDEA	19		0	13		0	0.970046	FALSE	0	CIDEA	588	0.345455
GPAM	12	3.2379	0.000460858	0.308842	0.757576		5			FALSE			GPAM	17.6667		0	12		0	0.96803	FALSE	0	GPAM	312	0.401515
CLDN5	12	2.66935	0.0224646	0.374622	0.166667		5			FALSE			CLDN5	13.6667		0	12		0	0.976152	FALSE	0	CLDN5	8716	0.135833
ALDH1A1	12	2.61694	0.0208844	0.382126	0.424242		5			FALSE			ALDH1A1	20.75		0	12		0	0.976901	FALSE	0	ALDH1A1	7384	0.184524
MYLK	12	2.59677	0.0139144	0.385093	0.272727		5			FALSE			MYLK	16.6667		0	12		0	0.977189	FALSE	0	MYLK	4868	0.146018
LAMB3	12	2.76613	0.0102485	0.361516	0.212121		5			FALSE			LAMB3	13.0833		0	12		0	0.97477	FALSE	0	LAMB3	3878	0.155622
DUSP1	11	2.70161	0.00158072	0.370149	0.6		5			FALSE			DUSP1	20.1818		0	11		0	0.975691	FALSE	0	DUSP1	998	0.201818
EGR2	11	2.68548	0.00422372	0.372372	0.490909		5			FALSE			EGR2	19.6364		0	11		0	0.975922	FALSE	0	EGR2	2252	0.192513
S100B	11	2.59274	0.021606	0.385692	0.181818		5			FALSE			S100B	15.8182		0	11		0	0.977247	FALSE	0	S100B	7316	0.143098
CXCL10	11	2.67339	0.00465802	0.374057	0.418182		5			FALSE			CXCL10	18		0	11		0	0.976094	FALSE	0	CXCL10	2680	0.185567
ATF3	11	2.72581	0.00188979	0.366864	0.581818		5			FALSE			ATF3	17.3636		0	11		0	0.975346	FALSE	0	ATF3	880	0.195097
KLF4	11	2.6129	0.00949715	0.382716	0.381818		5			FALSE			KLF4	22.0909		0	11		0	0.976959	FALSE	0	KLF4	3554	0.192982
ACTG2	11	2.85081	0.00595891	0.350778	0.290909		5			FALSE			ACTG2	13.9091		0	11		0	0.97356	FALSE	0	ACTG2	2666	0.176064
COL11A1	11	2.9879	0.0189376	0.334683	0.381818		6			FALSE			COL11A1	12		0	11		0	0.971601	FALSE	0	COL11A1	6498	0.2247
CFD	11	3.08871	0.00162015	0.32376	0.727273		5			FALSE			CFD	19.9091		0	11		0	0.970161	FALSE	0	CFD	614	0.360331
PIP	11	2.96774	0.0174088	0.336957	0.2		5			FALSE			PIP	10.9091		0	11		0	0.971889	FALSE	0	PIP	6214	0.175857
GPD1	10	3.31452	0.00308423	0.301703	0.466667		6			FALSE			GPD1	13.3		0	10		0	0.966935	FALSE	0	GPD1	870	0.321951
GSN	10	2.52823	0.0243832	0.395534	0.177778		5			FALSE			GSN	20.1		0	10		0	0.978168	FALSE	0	GSN	9400	0.1592
SAA1	10	2.85081	0.0128758	0.350778	0.177778		5			FALSE			SAA1	14.7		0	10		0	0.97356	FALSE	0	SAA1	4150	0.18961
MYOC	10	2.85887	0.0154152	0.349788	0.111111		6			FALSE			MYOC	10.3		0	10		0	0.973445	FALSE	0	MYOC	4742	0.151515
FOSB	10	3.1371	0.00188043	0.318766	0.511111		6			FALSE			FOSB	10.8		0	10		0	0.96947	FALSE	0	FOSB	696	0.2675
KRT17	10	2.91129	0.0011811	0.34349	0.533333		5			FALSE			KRT17	16.2		0	10		0	0.972696	FALSE	0	KRT17	828	0.231429
SPARCL1	9	3.0121	0.0179036	0.331995	0.0833333		5			FALSE			SPARCL1	8.44444		0	9		0	0.971256	FALSE	0	SPARCL1	9204	0.143434
CCL21	9	3.2379	0.000776241	0.308842	0.388889		6			FALSE			CCL21	9.33333		0	9		0	0.96803	FALSE	0	CCL21	176	0.24269
GPC3	9	2.64516	0.00569249	0.378049	0.361111		5			FALSE			GPC3	21.3333		0	9		0	0.976498	FALSE	0	GPC3	3044	0.208061
THRSP	8	3.37903	6.4918e-05	0.295943	0.892857		6			FALSE			THRSP	17.125		0	8		0	0.966014	FALSE	0	THRSP	44	0.503676
SFRP1	8	2.65726	0.019788	0.376328	0.214286		5			FALSE			SFRP1	20.375		0	8		0	0.976325	FALSE	0	SFRP1	7688	0.198529
ADRB2	8	2.64113	0.00657177	0.378626	0.321429		5			FALSE			ADRB2	26.375		0	8		0	0.976555	FALSE	0	ADRB2	3030	0.233259
AQP1	8	2.68952	0.00952621	0.371814	0.25		5			FALSE			AQP1	17.5		0	8		0	0.975864	FALSE	0	AQP1	5852	0.18484
PTN	8	2.6371	0.0111391	0.379205	0.178571		5			FALSE			PTN	19.5		0	8		0	0.976613	FALSE	0	PTN	5394	0.189356
ZFP36	8	2.79032	0.000725059	0.358382	0.785714		5			FALSE			ZFP36	20.25		0	8		0	0.974424	FALSE	0	ZFP36	554	0.25
ADH1B	8	3.2621	0.0067419	0.306551	0.142857		6			FALSE			ADH1B	6.125		0	8		0	0.967684	FALSE	0	ADH1B	1932	0.165441
RBP4	8	3.1371	0.00887004	0.318766	0.535714		5			FALSE			RBP4	18.125		0	8		0	0.96947	FALSE	0	RBP4	5688	0.3575
TP63	8	2.79032	0.00607465	0.358382	0.285714		5			FALSE			TP63	18.75		0	8		0	0.974424	FALSE	0	TP63	2674	0.206461
EGR3	7	3.03226	0.00112449	0.329787	0.52381		5			FALSE			EGR3	14.5714		0	7		0	0.970968	FALSE	0	EGR3	672	0.272237
CNN1	7	2.69355	0.00165088	0.371257	0.619048		5			FALSE			CNN1	22.1429		0	7		0	0.975806	FALSE	0	CNN1	1086	0.230655
TGFBR2	7	2.58468	0.00566633	0.386895	0.380952		5			FALSE			TGFBR2	29.8571		0	7		0	0.977362	FALSE	0	TGFBR2	2392	0.239631
ANXA1	7	2.68548	0.000876407	0.372372	0.52381		5			FALSE			ANXA1	27.1429		0	7		0	0.975922	FALSE	0	ANXA1	634	0.268741
ADAMTS1	7	3.16129	0.000182428	0.316327	0.857143		6			FALSE			ADAMTS1	16.5714		0	7		0	0.969124	FALSE	0	ADAMTS1	122	0.368254
DDR2	7	2.82661	0.00194627	0.35378	0.571429		5			FALSE			DDR2	22.1429		0	7		0	0.973906	FALSE	0	DDR2	986	0.276786
RGS2	7	3.11694	0.00113373	0.320828	0.380952		6			FALSE			RGS2	12		0	7		0	0.969758	FALSE	0	RGS2	396	0.263492
APOD	7	2.93952	0.0143616	0.340192	0		5			FALSE			APOD	8.57143		0	7		0	0.972293	FALSE	0	APOD	4150	0.164596
CRYAB	7	3.24194	0.0163248	0.308458	0.047619		6			FALSE			CRYAB	6.14286		0	7		0	0.967972	FALSE	0	CRYAB	6650	0.169643
DPT	7	3.27823	0.00856404	0.305043	0.285714		6			FALSE			DPT	9.28571		0	7		0	0.967454	FALSE	0	DPT	5966	0.264706
SNCG	7	2.8871	0.0292957	0.346369	0		6			FALSE			SNCG	11.8571		0	7		0	0.973041	FALSE	0	SNCG	7416	0.146718
CX3CL1	6	2.75806	0.000568586	0.362573	0.8		5			FALSE			CX3CL1	26.8333		0	6		0	0.974885	FALSE	0	CX3CL1	924	0.304924
LYVE1	6	2.80242	0.00209352	0.356835	0.4		5			FALSE			LYVE1	20.8333		0	6		0	0.974251	FALSE	0	LYVE1	1504	0.260417
ZBTB16	6	2.77016	0.00628768	0.36099	0.2		5			FALSE			ZBTB16	18.5		0	6		0	0.974712	FALSE	0	ZBTB16	2288	0.22428
IL33	6	2.79032	0.000568118	0.358382	0.733333		5			FALSE			IL33	25.1667		0	6		0	0.974424	FALSE	0	IL33	900	0.306911
ISG15	6	2.63306	0.00345431	0.379786	0.4		5			FALSE			ISG15	29.8333		0	6		0	0.976671	FALSE	0	ISG15	1956	0.253561
LMOD1	6	3.32258	0.000733025	0.300971	0.666667		6			FALSE			LMOD1	9.16667		0	6		0	0.96682	FALSE	0	LMOD1	238	0.327381
TGFBR3	6	3.15726	0.00666967	0.316731	0.2		6			FALSE			TGFBR3	10.1667		0	6		0	0.969182	FALSE	0	TGFBR3	2508	0.273148
TIMP4	6	3.15726	0.000986023	0.316731	0.533333		6			FALSE			TIMP4	12.1667		0	6		0	0.969182	FALSE	0	TIMP4	394	0.342857
MMP11	6	2.84274	0.00772639	0.351773	0.333333		6			FALSE			MMP11	20.8333		0	6		0	0.973675	FALSE	0	MMP11	2356	0.227106
COL10A1	6	3.18548	0.00020006	0.313924	0.866667		6			FALSE			COL10A1	16		0	6		0	0.968779	FALSE	0	COL10A1	132	0.333333
MAOB	6	3.37097	0.00350544	0.296651	0.266667		6			FALSE			MAOB	5.33333		0	6		0	0.966129	FALSE	0	MAOB	802	0.238095
DST	6	3.08871	0.00458984	0.32376	0.4		5			FALSE			DST	14.3333		0	6		0	0.970161	FALSE	0	DST	1686	0.241379
AQP7	6	3.28629	0.000715279	0.304294	0.466667		6			FALSE			AQP7	18.3333		0	6		0	0.967339	FALSE	0	AQP7	400	0.443089
MFAP4	6	3.29032	0.00511763	0.303922	0.4		6			FALSE			MFAP4	10.5		0	6		0	0.967281	FALSE	0	MFAP4	1808	0.303922
CHL1	6	2.93952	0.00137648	0.340192	0.4		5			FALSE			CHL1	17.6667		0	6		0	0.972293	FALSE	0	CHL1	456	0.269231
FIGF	6	2.91129	0.00077145	0.34349	0.466667		5			FALSE			FIGF	20		0	6		0	0.972696	FALSE	0	FIGF	512	0.28169
PLIN4	6	3.41532	0	0.292798	1		6			FALSE			PLIN4	19.6667		0	6		0	0.965495	FALSE	0	PLIN4	0	0.614583
COL17A1	6	3.15726	0.0031909	0.316731	0.466667		5			FALSE			COL17A1	10.8333		0	6		0	0.969182	FALSE	0	COL17A1	882	0.288288
LTF	6	3.22984	0.0229032	0.309613	0.133333		6			FALSE			LTF	6.16667		0	6		0	0.968145	FALSE	0	LTF	7364	0.201149
OGN	6	3.30242	0.00935185	0.302808	0.266667		6			FALSE			OGN	8		0	6		0	0.967108	FALSE	0	OGN	4636	0.247312
ACKR1	5	3.24194	0.000679794	0.308458	0.3		6			FALSE			ACKR1	13		0	5		0	0.967972	FALSE	0	ACKR1	156	0.307317
HBB	5	2.80645	0.0167529	0.356322	0.1		5			FALSE			HBB	17		0	5		0	0.974194	FALSE	0	HBB	4036	0.218667
HMGCS2	5	3.44758	0.00100714	0.290058	0.5		6			FALSE			HMGCS2	13.4		0	5		0	0.965035	FALSE	0	HMGCS2	1952	0.455172
AOC3	5	2.77016	0.00935875	0.36099	0.2		5			FALSE			AOC3	22.4		0	5		0	0.974712	FALSE	0	AOC3	3288	0.26747
ITGA7	5	2.71371	0.00525154	0.368499	0.2		5			FALSE			ITGA7	22.8		0	5		0	0.975518	FALSE	0	ITGA7	2292	0.248889
SORBS1	5	3.14516	0.00127038	0.317949	0.6		6			FALSE			SORBS1	13.2		0	5		0	0.969355	FALSE	0	SORBS1	548	0.302326
MAOA	5	3.60081	0.000688827	0.277716	0.4		6			FALSE			MAOA	5.4		0	5		0	0.962846	FALSE	0	MAOA	132	0.325
COX7A1	5	3.28629	0.0075773	0.304294	0.3		5			FALSE			COX7A1	14.2		0	5		0	0.967339	FALSE	0	COX7A1	4106	0.394286
GPIHBP1	5	3.25403	0.000688063	0.307311	0.5		6			FALSE			GPIHBP1	17.2		0	5		0	0.9678	FALSE	0	GPIHBP1	352	0.390909
SCN4B	5	3.50806	0.010395	0.285057	0		6			FALSE			SCN4B	4.4		0	5		0	0.964171	FALSE	0	SCN4B	2432	0.2125
TRIM29	5	3.0121	0.00252304	0.331995	0.6		5			FALSE			TRIM29	18.2		0	5		0	0.971256	FALSE	0	TRIM29	810	0.321429
TNMD	5	3.15726	0.000584185	0.316731	0.6		6			FALSE			TNMD	19.2		0	5		0	0.969182	FALSE	0	TNMD	338	0.38
CAV2	5	2.84677	0.00152575	0.351275	0.5		5			FALSE			CAV2	20.6		0	5		0	0.973618	FALSE	0	CAV2	808	0.290141
CLEC3B	5	3.14113	0.00366891	0.318357	0.1		6			FALSE			CLEC3B	10.8		0	5		0	0.969412	FALSE	0	CLEC3B	1030	0.268421
TFF1	5	3	0.00128119	0.333333	0.6		5			FALSE			TFF1	20.6		0	5		0	0.971429	FALSE	0	TFF1	470	0.351724
TXNIP	4	2.78629	0.000258744	0.3589	0.666667		5			FALSE			TXNIP	29.25		0	4		0	0.974482	FALSE	0	TXNIP	112	0.348214
INHBA	4	3.31855	0.00293609	0.301337	0.5		6			FALSE			INHBA	11.5		0	4		0	0.966878	FALSE	0	INHBA	1390	0.359375
KLB	4	3.18145	0.00249238	0.314322	0.166667		5			FALSE			KLB	17.5		0	4		0	0.968836	FALSE	0	KLB	912	0.386364
SYNPO2	4	3.44355	0.00898791	0.290398	0.166667		6			FALSE			SYNPO2	7.75		0	4		0	0.965092	FALSE	0	SYNPO2	2498	0.315217
S100A14	4	3.12097	0.001664	0.320413	0		5			FALSE			S100A14	12.75		0	4		0	0.9697	FALSE	0	S100A14	608	0.301282
ADH1C	4	3.47177	0.000588072	0.288037	0.666667		6			FALSE			ADH1C	7.75		0	4		0	0.964689	FALSE	0	ADH1C	264	0.352273
FZD4	4	3.43145	0.000668186	0.291422	0.166667		6			FALSE			FZD4	6.5		0	4		0	0.965265	FALSE	0	FZD4	156	0.352941
HIST1H3J	4	3.41129	9.62693e-05	0.293144	0.5		6			FALSE			HIST1H3J	26.5		0	4		0	0.965553	FALSE	0	HIST1H3J	72	0.673077
ATP1A2	4	3.22984	0.00480158	0.309613	0		6			FALSE			ATP1A2	7		0	4		0	0.968145	FALSE	0	ATP1A2	1334	0.272727
SLIT3	4	3.05645	0.00151411	0.327177	0.166667		6			FALSE			SLIT3	15.75		0	4		0	0.970622	FALSE	0	SLIT3	752	0.272321
SOSTDC1	4	3.39113	0.0039438	0.294887	0.166667		6			FALSE			SOSTDC1	7.75		0	4		0	0.965841	FALSE	0	SOSTDC1	1336	0.315217
G0S2	4	3.25806	0.000914572	0.306931	0.5		6			FALSE			G0S2	18		0	4		0	0.967742	FALSE	0	G0S2	422	0.455128
CNTFR	4	3.2379	0.000126555	0.308842	0.5		6			FALSE			CNTFR	15.25		0	4		0	0.96803	FALSE	0	CNTFR	44	0.363095
HSPB7	4	3.78629	0.00242199	0.264111	0.166667		6			FALSE			HSPB7	5.25		0	4		0	0.960196	FALSE	0	HSPB7	614	0.296875
HIST1H2BD	4	3.15726	0.000814409	0.316731	0.333333		6			FALSE			HIST1H2BD	16.75		0	4		0	0.969182	FALSE	0	HIST1H2BD	274	0.323529
ID4	4	3.16935	0.00061253	0.315522	0.166667		6			FALSE			ID4	16.75		0	4		0	0.969009	FALSE	0	ID4	498	0.285088
OXTR	4	3.24194	0.00160045	0.308458	0.166667		6			FALSE			OXTR	9.75		0	4		0	0.967972	FALSE	0	OXTR	642	0.318966
WIF1	4	3.41129	0.000723129	0.293144	0.5		6			FALSE			WIF1	6.5		0	4		0	0.965553	FALSE	0	WIF1	216	0.325
KRT15	4	3.36694	5.59526e-05	0.297006	0.666667		5			FALSE			KRT15	15.75		0	4		0	0.966187	FALSE	0	KRT15	44	0.525
NPR1	4	3.32661	0.0200244	0.300606	0		6			FALSE			NPR1	9.5		0	4		0	0.966763	FALSE	0	NPR1	8084	0.257576
TNNT1	3	3.30645	0	0.302439	1		6			FALSE			TNNT1	13.3333		0	3		0	0.967051	FALSE	0	TNNT1	0	0.493827
AKAP12	3	3.01613	0.000246726	0.331551	0.333333		6			FALSE			AKAP12	21.6667		0	3		0	0.971198	FALSE	0	AKAP12	116	0.380952
BBOX1	3	3.55242	0.000617554	0.281498	0		6			FALSE			BBOX1	5.66667		0	3		0	0.963537	FALSE	0	BBOX1	136	0.333333
MATN2	3	3.29032	0	0.303922	1		6			FALSE			MATN2	20		0	3		0	0.967281	FALSE	0	MATN2	0	0.606061
C9orf114	3	4.06452	0	0.246032	1		7			FALSE			C9orf114	32.3333		0	3		0	0.956221	FALSE	0	C9orf114	0	0.95098
CEACAM6	3	3.41129	0.0034687	0.293144	0.333333		5			FALSE			CEACAM6	10.6667		0	3		0	0.965553	FALSE	0	CEACAM6	1420	0.449275
CES1	3	3.41935	0.000495741	0.292453	0		6			FALSE			CES1	14.3333		0	3		0	0.965438	FALSE	0	CES1	186	0.392157
CHRDL1	3	3.84274	0.00177279	0.260231	0		7			FALSE			CHRDL1	4		0	3		0	0.959389	FALSE	0	CHRDL1	478	0.333333
CLDN11	3	3.6129	0.000323607	0.276786	0.333333		6			FALSE			CLDN11	5.66667		0	3		0	0.962673	FALSE	0	CLDN11	60	0.380952
CLDN8	3	3.5121	0.000739257	0.28473	0.333333		6			FALSE			CLDN8	7		0	3		0	0.964113	FALSE	0	CLDN8	162	0.37037
TNXB	3	3.30242	0.000956361	0.302808	0		6			FALSE			TNXB	13.6667		0	3		0	0.967108	FALSE	0	TNXB	594	0.342342
LIFR	3	2.92742	0.000397079	0.341598	0.666667		5			FALSE			LIFR	27		0	3		0	0.972465	FALSE	0	LIFR	372	0.391304
PRELP	3	3.74194	0.000334413	0.267241	0.333333		6			FALSE			PRELP	9.66667		0	3		0	0.960829	FALSE	0	PRELP	118	0.424242
IFI6	3	3.375	2.55584e-05	0.296296	0.666667		6			FALSE			IFI6	11		0	3		0	0.966071	FALSE	0	IFI6	14	0.44
SEMA3G	3	3.30645	3.74519e-05	0.302439	0.666667		6			FALSE			SEMA3G	11.6667		0	3		0	0.967051	FALSE	0	SEMA3G	14	0.416667
EFEMP1	3	2.99194	0.000714131	0.334232	0.666667		6			FALSE			EFEMP1	24.6667		0	3		0	0.971544	FALSE	0	EFEMP1	452	0.404372
PITX1	3	3.20565	0.000340675	0.31195	0		6			FALSE			PITX1	19		0	3		0	0.968491	FALSE	0	PITX1	240	0.346154
MUCL1	3	3.41129	0.000193125	0.293144	0.666667		5			FALSE			MUCL1	10		0	3		0	0.965553	FALSE	0	MUCL1	46	0.454545
GHR	3	3.18548	0.00107499	0.313924	0		5			FALSE			GHR	15.3333		0	3		0	0.968779	FALSE	0	GHR	576	0.349593
KCNIP2	3	3.43952	0.00192902	0.290739	0		6			FALSE			KCNIP2	6		0	3		0	0.96515	FALSE	0	KCNIP2	494	0.333333
TMEM37	3	4.03629	0.000735445	0.247752	0		6			FALSE			TMEM37	2.66667		0	3		0	0.956624	FALSE	0	TMEM37	134	0.333333
ACVR1C	2	4.06452	0	0.246032	1		7			FALSE			ACVR1C	5		0	2		0	0.956221	FALSE	0	ACVR1C	0	0.714286
PDE2A	2	4.31452	0.00806452	0.231776	0		7			FALSE			PDE2A	2.5		0	2		0	0.95265	FALSE	0	PDE2A	3052	0.5
AKR1C1	2	1	0	1	1		1			FALSE			AKR1C1	2		0	2		0	1	FALSE	0	AKR1C1	0	1
AKR1C3	2	1	0	1	1		1			FALSE			AKR1C3	2		0	2		0	1	FALSE	0	AKR1C3	0	1
AKR1C2	2	1	0	1	1		1			FALSE			AKR1C2	2		0	2		0	1	FALSE	0	AKR1C2	0	1
PI16	2	3.87903	0.000936696	0.257796	0		6			FALSE			PI16	5		0	2		0	0.958871	FALSE	0	PI16	256	0.5
CA4	2	3.58065	0	0.279279	1		6			FALSE			CA4	10		0	2		0	0.963134	FALSE	0	CA4	0	0.625
PPP1R14A	2	3.50806	0.000424563	0.285057	0		6			FALSE			PPP1R14A	8		0	2		0	0.964171	FALSE	0	PPP1R14A	74	0.5
SDPR	2	3.33871	0	0.299517	1		6			FALSE			SDPR	15.5		0	2		0	0.96659	FALSE	0	SDPR	0	0.596154
GJB2	2	3.20565	0	0.31195	1		6			FALSE			GJB2	23		0	2		0	0.968491	FALSE	0	GJB2	0	0.547619
CCL28	2	3.19758	0	0.312736	1		5			FALSE			CCL28	28.5		0	2		0	0.968606	FALSE	0	CCL28	0	0.606383
FAXDC2	2	3.77016	9.57922e-05	0.265241	0		6			FALSE			FAXDC2	10		0	2		0	0.960426	FALSE	0	FAXDC2	50	0.5625
OLFM4	2	4.07258	0.000160528	0.245545	0		6			FALSE			OLFM4	4.5		0	2		0	0.956106	FALSE	0	OLFM4	14	0.5
MAMDC2	2	3.96774	0.00155428	0.252033	0		7			FALSE			MAMDC2	16		0	2		0	0.957604	FALSE	0	MAMDC2	568	0.5
CLMP	2	3.51613	0.00047147	0.284404	0		6			FALSE			CLMP	8		0	2		0	0.964055	FALSE	0	CLMP	182	0.5
SCARA5	2	3.45968	0.000129525	0.289044	0		6			FALSE			SCARA5	8		0	2		0	0.964862	FALSE	0	SCARA5	34	0.5
PCOLCE2	2	3.97581	0.00806452	0.251521	0		7			FALSE			PCOLCE2	6		0	2		0	0.957488	FALSE	0	PCOLCE2	2656	0.5
COX6C	2	4	0.000133987	0.25	0		6			FALSE			COX6C	6		0	2		0	0.957143	FALSE	0	COX6C	44	0.555556
FAM107A	2	3.86694	0.000180552	0.258603	0		6			FALSE			FAM107A	8		0	2		0	0.959044	FALSE	0	FAM107A	64	0.583333
HSPB6	2	4.14113	0	0.24148	1		7			FALSE			HSPB6	5.5		0	2		0	0.955127	FALSE	0	HSPB6	0	0.611111
CST1	2	3.81452	0	0.262156	1		6			FALSE			CST1	8.5		0	2		0	0.959793	FALSE	0	CST1	0	0.566667
SYNM	2	3.40726	0.000150405	0.293491	0		6			FALSE			SYNM	9.5		0	2		0	0.965611	FALSE	0	SYNM	52	0.53125
FHL1	2	4.06855	0	0.245788	1		7			FALSE			FHL1	33		0	2		0	0.956164	FALSE	0	FHL1	0	0.970588
GALNT15	2	3.5	0	0.285714	1		6			FALSE			GALNT15	10		0	2		0	0.964286	FALSE	0	GALNT15	0	0.588235
PIGR	2	4.21774	0.00806452	0.237094	0		7			FALSE			PIGR	3.5		0	2		0	0.954032	FALSE	0	PIGR	2278	0.5
KLF15	2	3.46371	0.000872644	0.288708	0		6			FALSE			KLF15	12		0	2		0	0.964804	FALSE	0	KLF15	202	0.5
PI15	2	3.39919	0.00366352	0.294187	0		6			FALSE			PI15	12.5		0	2		0	0.965726	FALSE	0	PI15	1788	0.5
MEOX1	2	3.54839	0.00806452	0.281818	0		6			FALSE			MEOX1	8.5		0	2		0	0.963594	FALSE	0	MEOX1	2258	0.5
TAT	2	3.28226	0.000105725	0.304668	0		6			FALSE			TAT	20		0	2		0	0.967396	FALSE	0	TAT	76	0.513514
SAA2	2	3.41129	0	0.293144	1		6			FALSE			SAA2	17.5		0	2		0	0.965553	FALSE	0	SAA2	0	0.564516
PROL1	2	3.52016	0	0.284078	1		6			FALSE			PROL1	12		0	2		0	0.963998	FALSE	0	PROL1	0	0.666667
ABCA8	1	4.00806	0	0.249497	0		6			FALSE			ABCA8	9		0	1		0	0.957028	FALSE	0	ABCA8	0	0
TMEM132C	1	3.93952	0	0.253838	0		7			FALSE			TMEM132C	13		0	1		0	0.958007	FALSE	0	TMEM132C	0	0
CA3	1	3.39516	0	0.294537	0		5			FALSE			CA3	26		0	1		0	0.965783	FALSE	0	CA3	0	0
AK5	1	5.31048	0	0.188307	0		8			FALSE			AK5	2		0	1		0	0.938422	FALSE	0	AK5	0	0
ENPP2	1	3.6129	0	0.276786	0		6			FALSE			ENPP2	12		0	1		0	0.962673	FALSE	0	ENPP2	0	0
ANGPTL1	1	3.51613	0	0.284404	0		6			FALSE			ANGPTL1	25		0	1		0	0.964055	FALSE	0	ANGPTL1	0	0
SVEP1	1	3.58871	0	0.278652	0		6			FALSE			SVEP1	13		0	1		0	0.963018	FALSE	0	SVEP1	0	0
MISP	1	3.96371	0	0.252289	0		7			FALSE			MISP	33		0	1		0	0.957661	FALSE	0	MISP	0	0
APCDD1	1	1	0	1	0		1			FALSE			APCDD1	1		0	1		0	1	FALSE	0	APCDD1	0	0
ITIH5	1	1	0	1	0		1			FALSE			ITIH5	1		0	1		0	1	FALSE	0	ITIH5	0	0
CCDC69	1	4.43952	0	0.22525	0		7			FALSE			CCDC69	4		0	1		0	0.950864	FALSE	0	CCDC69	0	0
CD300LG	1	1	0	1	0		1			FALSE			CD300LG	1		0	1		0	1	FALSE	0	CD300LG	0	0
SLC19A3	1	1	0	1	0		1			FALSE			SLC19A3	1		0	1		0	1	FALSE	0	SLC19A3	0	0
LRRC15	1	3.81048	0	0.262434	0		6			FALSE			LRRC15	15		0	1		0	0.95985	FALSE	0	LRRC15	0	0
CDO1	1	3.65323	0	0.273731	0		6			FALSE			CDO1	8		0	1		0	0.962097	FALSE	0	CDO1	0	0
CTHRC1	1	4.97177	0	0.201135	0		8			FALSE			CTHRC1	2		0	1		0	0.94326	FALSE	0	CTHRC1	0	0
DEFB1	1	3.80242	0	0.26299	0		6			FALSE			DEFB1	5		0	1		0	0.959965	FALSE	0	DEFB1	0	0
EBF1	1	3.43145	0	0.291422	0		6			FALSE			EBF1	22		0	1		0	0.965265	FALSE	0	EBF1	0	0
ECM2	1	4.29839	0	0.232645	0		7			FALSE			ECM2	6		0	1		0	0.95288	FALSE	0	ECM2	0	0
TNS1	1	3.14516	0	0.317949	0		6			FALSE			TNS1	45		0	1		0	0.969355	FALSE	0	TNS1	0	0
SPRY2	1	3.14516	0	0.317949	0		6			FALSE			SPRY2	45		0	1		0	0.969355	FALSE	0	SPRY2	0	0
GPX3	1	1	0	1	0		1			FALSE			GPX3	1		0	1		0	1	FALSE	0	GPX3	0	0
SOD3	1	1	0	1	0		1			FALSE			SOD3	1		0	1		0	1	FALSE	0	SOD3	0	0
HBA2	1	3.80242	0	0.26299	0		6			FALSE			HBA2	5		0	1		0	0.959965	FALSE	0	HBA2	0	0
HRASLS5	1	4.50403	0	0.222023	0		7			FALSE			HRASLS5	5		0	1		0	0.949942	FALSE	0	HRASLS5	0	0
IGJ	1	5.21371	0	0.191802	0		8			FALSE			IGJ	2		0	1		0	0.939804	FALSE	0	IGJ	0	0
KLK5	1	3.52823	0	0.283429	0		5			FALSE			KLK5	17		0	1		0	0.963882	FALSE	0	KLK5	0	0
MEOX2	1	4.54435	0	0.220053	0		7			FALSE			MEOX2	2		0	1		0	0.949366	FALSE	0	MEOX2	0	0
NRN1	1	3.88306	0	0.257529	0		7			FALSE			NRN1	7		0	1		0	0.958813	FALSE	0	NRN1	0	0
RBP7	1	4.13306	0	0.241951	0		6			FALSE			RBP7	8		0	1		0	0.955242	FALSE	0	RBP7	0	0
S100P	1	3.58871	0	0.278652	0		6			FALSE			S100P	11		0	1		0	0.963018	FALSE	0	S100P	0	0
TUSC5	1	3.88306	0	0.257529	0		7			FALSE			TUSC5	7		0	1		0	0.958813	FALSE	0	TUSC5	0	0
