# Supplementary material for: Gene expression profile analysis to discover molecular signatures for early diagnosis and therapies of triple-negative breast cancer
Source: Front Mol Biosci. 2022 Dec 7;9:1049741. doi: 10.3389/fmolb.2022.1049741 (PMC9768339; doi:10.3389/fmolb.2022.1049741)
Supplement: Supplementary file 8 [file DataSheet2.XLSX]

## Sheet: File_S2_csv
Gene.symbol	logFC	P.Value	adj.P.Val
TPX2	1.50038	1.07e-08	1.38e-07
CEP55	1.51248	8.84e-07	6.63e-06
ANLN	1.5232	9.6e-15	4.12e-13
AURKB	1.53877	0.000471	0.00189
MELK	1.56608	5.28e-12	1.45e-10
KIF23	1.59324	4.61e-07	3.77e-06
ASPM	1.959	0.000569	0.00257
DLGAP5	1.65539	4.01e-05	0.000177855
NDC80	1.71323	9.12e-14	3.38e-12
NCAPG	1.75075	1.43e-10	2.89e-09
BUB1	1.80704	2.8e-07	2.43e-06
TTK	1.85537	2.75e-16	1.43e-14
ACTB	1.78769	0.000741	0.00754
NUF2	1.97338	1.19e-07	1.15e-06
BUB1B	1.58358	6.43e-05	0.00038
ARNTL2	2.1572	3.31e-08	3.78e-07
KIF14	2.22105	6.76e-18	4.3e-16
BIRC5	1.87129	1.83e-05	0.00012
PRC1	2.61813	2.59e-10	4.92e-09
PTTG1	2.72742	0.000140981	0.000523006
MCM10	2.78052	2.82e-22	2.76e-20
FN1	2.89397	9.71e-15	4.16e-13
CPRC5A	3.17026	3.35e-17	1.98e-15
SULF1	3.43632	2.41e-27	3.69e-25
CDCA2	3.73384	4.46e-33	9.6e-31
UCHL1	4.05562	2.25e-28	3.76e-26
RAD51AP1	4.30742	9.16e-17	5.13e-15
HSPA8	3.0134	3.28e-67	3.32e-64
DEPDC1B	4.93143	9.98e-46	4.1e-43
TOP2A	2.86239	7.29e-06	3.8e-07
TP63	-4.68171	6.11e-27	9.11e-25
IL20RA	-4.26778	2.05e-23	2.26e-21
CMYA5	-4.15458	1.28e-24	1.58e-22
MUCL1	-3.92501	3.03e-17	1.8e-15
HMGCS2	-3.67292	1.28e-13	4.6e-12
CEP126	-3.51564	1.31e-10	2.67e-09
AMIGO2	-3.37491	1.55e-34	3.6e-32
ITPR1	-3.04407	7.33e-35	1.75e-32
IL33	-2.81208	2.39e-35	5.94e-33
PGR	-2.72518	1.55e-43	5.82e-41
LRP2	-2.62177	1.25e-08	1.58e-07
EGFR	-1.96164	7.53e-06	1.62e-05
ABCG2	-2.3876	5.52e-12	1.51e-10
NTRK2	-2.25028	5.62e-10	9.88e-09
NOTCH1	-2.18945	9.63e-11	2.03e-09
IGF1	-2.09394	1.01e-09	1.68e-08
PTEN	-2.05515	6.5e-09	8.84e-08
STC2	-1.98149	2.9e-61	2.17e-58
ERBB4	-1.95282	6.19e-35	1.5e-32
LIN7A	-1.91719	9.23e-25	1.15e-22
FYN	-1.8924	4.36e-33	9.43e-31
FOS	-1.84099	2.83e-33	6.15e-31
PTPRK	-1.80313	3.93e-24	4.6e-22
GRAP2	-1.77558	2.91e-22	2.83e-20
ITGB1	-1.72662	6.1e-18	3.9e-16
RERG	-1.6843	1.68e-28	2.85e-26
APOD	-1.68043	3.25e-12	9.28e-11
ESR1	-1.64981	2.05e-08	2.46e-07
TPRG1	-1.63069	8.15e-05	0.000327295
GFRA1	-1.58188	4.52e-55	2.77e-52
TFF1	-1.56002	3.99e-23	4.24e-21
PTPN11	-1.55005	1.54e-07	1.44e-06
RPL4	-1.53057	2.12e-15	9.82e-14
STAT3	-1.51658	1.8e-15	8.42e-14
RANBP2	-1.50225	8.84e-07	6.63e-06
